# Supplementary material for: Deep learning-enabled realistic virtual histology with ultraviolet photoacoustic remote sensing microscopy
Source: Nat Commun. 2023 Sep 25;14:5967. doi: 10.1038/s41467-023-41574-2 (PMC10519961; doi:10.1038/s41467-023-41574-2)
Supplement: Supplementary file 3 — Source Data [file 41467_2023_41574_MOESM3_ESM.xlsx]

## Sheet: Fig. 8
Fig. 8a		Fig. 8b		Fig. 8c		Fig. 8d		Fig. 8e		Fig. 8f	Fig. 8g		Fig. 8h		Fig. 8i
MS-SSIM Raw	MS-SSIM LPF	PSNR Raw	PSNR LPF	PCC Raw	PCC LPF	BF Internuclear Distance (µm)	Virtual Internuclear Distance (µm)	BF Cross-Sectional Area (µm2)	Virtual Cross-Sectional Area (µm2)	Nuclei Area Difference (µm2)	BF Eccentricity	Virtual Eccentricity	BF Compactness	Virtual Compactness	Nuclei Count Difference
0.667512	0.775219	19.9658	23.632	0.829859	0.911463		3.88838	27.4375	12.1875	0	0.798134	0.54086	2.61263	1.30397	0
0.68822	0.814979	20.0766	24.1369	0.866741	0.938239	16.4298	3.88838	21.5	13.5	0.941406	0.6642	0.672866	1.32206	2.20859	-2
0.548423	0.692404	20.5484	24.0629	0.435077	0.532113	13.4278	25.474	13.625	11.4375	0	0.633307	0.900153	1.09902	1.46493	0
0.863991	0.940907	25.4665	30.4177	0.868559	0.948504	13.4278	10.0753	20.0625	25.6875	-0.086263	0.764664	0.520696	1.26831	1.16285	-2
0.819908	0.91243	21.8657	26.718	0.858751	0.938367	17.3886	10.0753	15.125	22.75	-0.258811	0.773955	0.716954	2.31145	1.33979	1
0.770551	0.86811	20.2883	24.5418	0.913885	0.964439	17.3886	13.4052	14.5625	15.9375	0.40599	0.53378	0.676091	1.11404	1.1655	-4
0.645657	0.789569	20.0308	23.9736	0.687148	0.803507	41.8659	13.4052	39.125	28.4375	-0.0332031	0.885957	0.620076	3.51546	2.20133	-1
0.678608	0.792956	19.9322	23.5489	0.7285	0.814447	4.5641	16.7935	21.375	23.5625	0.153111	0.624439	0.758332	1.26381	1.2983	2
0.880031	0.940721	25.1839	30.5793	0.926978	0.976173	4.5641	4.92431	30.9375	25.5625	-1.79935	0.760931	0.825245	1.29757	2.13448	-7
0.84803	0.915336	22.8419	26.9564	0.927384	0.968473	11.1146	4.92431	30.6875	13.8125	-0.591797	0.751764	0.7292	1.35982	1.35865	-7
0.816554	0.899895	21.8081	25.9202	0.893281	0.95281	10.167	16.7935	13.375	20.625	-0.575852	0.947261	0.533507	1.86768	1.32707	1
0.899967	0.956816	27.5008	32.7689	0.866379	0.951807	16.6728	8.40944	24.625	30.0625	0.0382946	0.568775	0.762351	1.15429	1.21219	-4
0.872858	0.933066	24.0307	28.2211	0.86526	0.936001	5.69479	10.3491	13.1875	61.625	0	0.482696	0.641512	1.69362	2.10976	0
0.714378	0.816125	20.3848	23.034	0.867645	0.919425	5.69479	8.40944	26.9375	16.6875	0.599219	0.909468	0.786786	1.91116	1.70173	3
0.763626	0.845687	19.8715	23.2818	0.918798	0.959867	18.8861	10.3491	27.625	15.8125	0.634766	0.861462	0.879184	1.31915	1.44154	1
0.791883	0.881468	21.0844	25.8497	0.907977	0.965246	17.2283	16.0891	13.625	39.4375	-0.17524	0.881906	0.690576	1.49243	1.25191	3
0.87012	0.934059	23.9014	28.4243	0.893968	0.956665	17.2283	6.74636	12.1875	16.6875	-0.373509	0.637597	0.532329	1.11557	1.38417	1
0.954042	0.976512	29.4919	33.4159	0.845687	0.934464	17.4605	6.74636	42.5625	21.625	0.738281	0.691543	0.919349	1.5972	1.7083	0
0.907195	0.941187	23.9482	27.2812	0.864354	0.924138	19.4681	4.03417	13.4375	16.625	-0.964696	0.855217	0.742241	1.2469	1.23242	1
0.891626	0.929829	24.86	27.9292	0.919814	0.955767	17.4605	4.03417	13.6875	11.8125	0	0.602801	0.569536	1.06121	1.08956	0
0.77998	0.867746	21.1793	24.5226	0.85933	0.918847	14.099	8.44791	34.875	32.4375	0.428385	0.772699	0.753452	1.27541	1.50314	0
0.846285	0.917121	22.8789	27.692	0.939138	0.978776	19.4681	9.11397	33.5625	40.75	0	0.622499	0.465431	1.18054	1.06924	0
0.907836	0.943566	24.721	27.9151	0.864624	0.940966	14.099	8.44791	48.75	32	-0.0567708	0.883338	0.707866	1.49504	1.18331	0
0.833273	0.906461	22.1348	26.4241	0.924791	0.969537	7.95772	9.11397	18.375	12.0625	0.746755	0.991088	0.839416	3.26564	1.30619	-3
0.758135	0.877607	20.2739	24.9471	0.837334	0.925296	7.95772	16.105	18.6875	11.4375	-0.305618	0.970611	0.653161	2.09052	1.0784	2
0.740817	0.836547	20.7116	24.3642	0.890579	0.947368	9.81119	12.8502	14.5625	39.3125	-0.404731	0.837132	0.908405	1.25537	1.35891	3
0.78346	0.89632	20.3171	25.2026	0.848215	0.927619	9.40494	13.6016	23	30.375	0.792318	0.686054	0.597062	1.74537	1.19012	4
0.722086	0.829636	21.289	25.3828	0.820149	0.909218	7.38898	4.58506	21.875	20.1875	0	0.665311	0.64025	1.43797	1.18165	0
0.76202	0.827368	21.4322	23.9052	0.884064	0.927261	6.97968	4.58506	40.125	15.5625	-0.678125	0.720859	0.611399	1.27083	1.15758	-4
0.709967	0.829796	20.3352	24.2773	0.800939	0.884434	7.38898	13.6016	54.1875	12.375	0.357937	0.645876	0.690597	1.98675	1.43236	-1
0.783297	0.8853	20.7822	24.7912	0.850889	0.926926	9.53675	4.53696	44	12.4375	-0.0747768	0.870591	0.605434	1.44988	1.88921	0
0.90547	0.952001	26.1151	30.4962	0.952382	0.982696	6.97968	4.53696	13.3125	11.25	-0.63262	0.755984	0.818825	2.43728	2.27944	3
0.911911	0.957294	25.9457	30.2776	0.952583	0.98268	9.50034	7.85669	36.8125	33.5	-0.382812	0.393355	0.935211	1.12757	1.66091	1
0.529349	0.68352	19.0133	21.7452	0.489732	0.581982	9.59582	10.4957	31.25	15.5625	-0.822005	0.71476	0.804376	1.19827	1.51583	1
0.796955	0.885275	21.4588	25.8406	0.916854	0.965466	10.8256	9.61326	33.9375	36.6875	-0.0404576	0.533925	0.536959	1.17385	1.84978	-2
0.655598	0.798694	20.8669	24.664	0.691289	0.817304	17.7711	9.35448	31.75	45.9375	-0.331163	0.612351	0.750452	1.16353	1.27048	-3
0.887283	0.936002	24.1074	27.9018	0.925388	0.965775	4.72693	9.35448	59.625	54.5	0	0.912201	0.844614	2.42112	1.5199	0
0.894496	0.947511	25.9671	30.715	0.919624	0.969514	4.72693	9.61326	11.5	45.5625	-0.305924	0.769675	0.332419	1.09792	1.13979	2
0.847288	0.911615	22.4254	25.9433	0.890978	0.945506	14.9447	9.56781	30.5625	43.6875	0.0811244	0.809332	0.59855	1.3064	1.36496	-1
0.629695	0.770331	20.5686	24.5384	0.788798	0.891317	13.7433	9.94376	30.875	11.4375	0.286319	0.665458	0.701879	1.14162	2.52856	-2
0.80661	0.89637	20.9751	25.7536	0.853669	0.934421	14.9447	10.3559	40.25	34.125	1.10124	0.694165	0.685795	1.5173	1.4812	-1
0.697023	0.827204	19.8205	23.7557	0.763316	0.866628	10.4376	12.5566	22.25	33.625	0.832031	0.623591	0.559569	1.33758	1.49899	0
0.618118	0.771679	21.0982	24.5321	0.62743	0.747653	10.4376	6.31975	30.6875	30.5625	0.308365	0.580294	0.796716	1.07911	1.61104	-3
0.794559	0.891678	20.6305	25.766	0.858025	0.943415	13.9528	4.56202	15.4375	16.5	0.884766	0.793128	0.856261	2.17603	1.58118	1
0.701001	0.825852	20.232	24.2216	0.789724	0.875394	0	4.56202	20.625	19.875	0.904622	0.704517	0.936861	1.26845	2.18757	-4
0.792684	0.850277	21.4037	24.4403	0.835279	0.905495	9.625	25.8552	20.875	18.9375	-0.928385	0.754259	0.782792	1.65144	1.25448	-3
0.628086	0.773914	21.3971	24.2813	0.52595	0.632299	9.625	12.7674	23.4375	11.625	-0.357572	0.693624	0.764087	1.07313	1.38371	6
0.740373	0.864146	20.2372	24.432	0.854583	0.934768	8.52864	13.3369	18.125	40.9375	0.867578	0.806944	0.688132	1.28859	1.41027	0
0.539739	0.685894	20.1129	23.4303	0.515175	0.622933	7.1928	7.62252	23.75	70.4375	0.664844	0.905386	0.636735	1.42278	1.22173	5
0.610114	0.763331	20.5753	24.2365	0.62887	0.763744	7.1928	7.62252	29.25	37.375	0.332031	0.873871	0.804826	1.3873	2.12262	4
0.781767	0.889971	21.5165	26.7352	0.8491	0.940143	13.1206	10.7661	28.3125	35.75	0	0.916093	0.633455	1.54363	1.30278	0
0.501233	0.642634	19.4056	22.7169	0.431582	0.533206	13.4352	8.9147	38.3125	74.8125	-0.289551	0.864983	0.588031	1.41949	1.25318	2
0.809038	0.888977	22.4849	26.0349	0.889882	0.941611	13.1206	10.0531	21.25	37.125	0.746094	0.939285	0.610267	1.63177	1.33542	0
0.79565	0.913616	22.857	28.1513	0.864165	0.951653	18.8186	10.4525	43.625	66.3125	-0.0399089	0.654275	0.68318	1.15308	2.42898	-2
0.584622	0.732794	20.2043	23.9808	0.676066	0.800514	13.4352	10.0531	16.625	37	0.0957031	0.928457	0.633524	1.66032	1.85578	1
0.741497	0.867612	20.1073	24.864	0.832269	0.921518	16.4432	10.0317	42.5	29.6875	-0.257464	0.788957	0.582198	1.66547	1.29267	-1
0.838528	0.917298	21.5905	26.1797	0.905067	0.962194	6.59115	10.0317	28.5	86.375	-0.112598	0.605713	0.743195	2.726	1.6237	2
0.889521	0.93663	23.8534	27.4483	0.912148	0.954585	6.5855	4.11036	19.25	22.0625	0.379948	0.824761	0.722336	1.64112	1.24397	0
0.833186	0.890231	22.1881	25.71	0.813373	0.892994	6.5855	4.11036	49.1875	14.8125	0.154088	0.651216	0.471505	1.3659	1.16367	1
0.862528	0.913339	21.1863	24.4778	0.893241	0.939167	6.56214	10.9079	22.5	32.6875	-0.652539	0.744468	0.898957	1.23107	2.02493	10
0.852044	0.915621	22.1772	25.9936	0.89386	0.94976	4.24218	12.1483	21.25	26.8125	0.053928	0.398131	0.666167	1.27615	2.2663	1
0.795543	0.890654	19.6923	24.0503	0.851678	0.926359	4.24218	6.84282	20.25	26.6875	-0.00509842	0.380219	0.557745	1.3631	1.12218	-3
0.8302	0.898467	21.5786	25.7509	0.89616	0.953534	7.2962	9.88981	37.875	56.0625	0.154195	0.816814	0.757281	2.88926	1.44212	-3
0.782214	0.886003	19.999	24.3237	0.834705	0.910973	50.8611	6.84282	12.3125	47.5	-0.214391	0.541882	0.616703	1.04532	1.18914	-4
0.559514	0.714245	20.2303	23.8413	0.493008	0.617118	19.7933	7.42119	46.5625	14.125	1.214	0.47356	0.599083	1.73925	1.58596	-8
0.564253	0.712315	19.5245	22.211	0.511783	0.608053	7.92593	39.6556	14.625	29.4375	0	0.456384	0.668704	1.20216	1.06395	0
0.551661	0.701975	19.6527	23.3027	0.444058	0.541375	7.92593	15.426	41.5625	20.0625	0.397135	0.86849	0.868109	2.29106	2.0612	2
0.621612	0.785775	20.8395	25.4405	0.669643	0.819929	14.6786	15.426	14.625	32.25	0.117708	0.772163	0.70198	5.18124	2.03999	-2
0.86012	0.890908	22.4388	25.5707	0.752087	0.855254	4.93891	16.1871	43.8125	27.4375	-0.204901	0.703683	0.664574	2.17117	1.354	0
0.744749	0.859532	23.2013	25.9451	0.904923	0.948575	4.93891	5.60051	17.375	15.875	-0.942871	0.767777	0.822485	1.14898	1.43161	2
0.832214	0.903982	22.1972	26.2709	0.927947	0.968107	6.10389	11.5404	68.75	42.75	0	0.799185	0.503813	2.10327	1.28398	0
0.861836	0.92682	22.6002	27.3794	0.919161	0.96883	6.10389	5.60051	17.8125	15.6875	0.00493213	0.593118	0.898618	1.8513	1.88034	-2
0.905584	0.946815	23.6333	26.7816	0.90767	0.948979	11.1242	9.69688	24.875	92.375	-0.0933594	0.933218	0.81216	2.27224	1.63778	0
0.749027	0.861091	20.2289	24.5099	0.798016	0.888944	11.1242	9.69688	20.3125	60.8125	1.10273	0.597149	0.631191	1.93409	1.24331	-1
0.980967	0.989971	32.4164	37.08	0.931184	0.973836	19.0928	13.5215	39.1875	33.6875	-0.178835	0.781677	0.783719	1.36854	1.32318	-4
0.951643	0.97624	28.4626	32.812	0.931401	0.977804	11.8171	8.22568	51.3125	16.75	0.555539	0.672122	0.596042	1.14038	1.19185	-1
0.647874	0.802645	20.7973	25.1512	0.841671	0.931942	7.9845	5.53938	49.5625	23.375	-0.201172	0.838102	0.238616	1.71451	1.12361	1
0.709835	0.838902	21.493	25.6431	0.829221	0.917933	4.63497	5.53938	17.3125	46.5	-0.125651	0.788382	0.710511	2.44317	1.32728	0
0.954737	0.972282	25.3364	29.0519	0.885253	0.939966	7.9845	7.27449	27.1875	11.875	1.38835	0.573708	0.788002	1.19046	1.16001	-2
0.516811	0.65954	20.2041	23.184	0.406122	0.500665	4.63497	7.43913	21.5	17.4375	0.570312	0.915461	0.786141	5.85221	1.48202	0
0.860204	0.929896	22.1211	25.8505	0.918677	0.958255	7.44992	7.43913	21.3125	37.625	-0.0223722	0.759455	0.830176	1.99509	1.51495	-2
0.920599	0.951305	24.9944	28.8666	0.861234	0.928001	7.89724	7.40846	32.875	78.5625	0	0.868653	0.700717	2.03513	2.15924	0
0.65737	0.798394	19.7587	24.1453	0.740445	0.867701	7.44992	8.71945	24.8125	27.25	0.362374	0.530889	0.808714	2.87736	1.31906	-2
0.717821	0.831937	20.8356	24.6813	0.836013	0.915105	14.0364	7.40846	28.125	14.8125	-0.150391	0.873879	0.670118	1.75066	1.41296	0
0.933979	0.963015	25.0881	29.3893	0.929469	0.973034	7.61503	9.37019	42.125	45.75	-0.0371094	0.804321	0.542804	1.57692	1.32905	-1
0.863649	0.925352	23.4709	28.0877	0.956611	0.984286	7.61503	3.43649	53.6875	18.125	0.0996094	0.656518	0.902458	1.28734	1.42019	-2
0.507192	0.646183	18.8735	21.8688	0.484499	0.565999	8.76454	3.43649	49.6875	13.875	0	0.631522	0.554782	1.15453	1.14537	0
0.821739	0.892271	21.3015	25.2843	0.92622	0.968497	19.0827	8.33779	29.4375	12.3125	0.652679	0.92701	0.693226	1.54407	1.30645	-4
0.967514	0.981183	28.6369	32.8257	0.926672	0.974527	13.749	39.734	37.875	20.875	0.404541	0.641268	0.890374	1.11347	4.0405	-2
0.521062	0.659442	19.3022	22.188	0.388363	0.46333	5.15633	39.734	14.75	12.75	0.264974	0.86466	0.886611	1.61228	2.77344	-2
0.528586	0.687659	20.064	23.8083	0.411619	0.534764	6.88704	9.82949	14.125	46.5625	-0.201451	0.961201	0.861633	2.59458	2.73166	-3
0.778752	0.885318	20.3919	25.3638	0.844153	0.931312	5.14242	17.2144	24.4375	14	-0.0165179	0.650247	0.748538	2.8464	2.44808	2
0.825457	0.892186	21.4909	24.2602	0.876708	0.92473	5.14242	9.82949	22.125	11.625	0.753906	0.583339	0.811128	1.29298	2.31744	3
0.862515	0.921132	22.2008	26.3517	0.947391	0.978326	5.89107	31.967	39.1875	23.9375	0.426562	0.526165	0.632648	1.35051	2.35651	0
0.811179	0.907862	20.4818	25.1379	0.868558	0.937727	8.7958	23.6237	43.125	57.8125	1.7168	0.461055	0.670194	2.23552	1.32913	1
0.878429	0.918379	24.3926	28.3996	0.915224	0.963119	20.0712	7.10872	27.0625	20.125	0	0.701031	0.80032	1.15732	3.8989	0
0.777399	0.842427	21.5194	24.6242	0.717065	0.817529	8.7958	7.10872	19.0625	33.75	0	0.702991	0.755364	1.77112	1.26826	0
0.944737	0.974317	27.9415	32.2247	0.944107	0.979162	3.6962	6.13722	20.6875	15.25	0	0.874874	0.695728	2.19253	1.12371	0
0.677174	0.814108	19.9529	23.9673	0.771422	0.875691	3.6962	6.13722	12	29.0625	-0.25333	0.946709	0.906024	1.87438	1.97258	1
0.844273	0.908024	21.7706	25.5197	0.945675	0.976124	19.8468	7.33733	35.375	36.0625	-0.123047	0.333959	0.812527	1.51603	2.01293	0
0.872555	0.932386	24.044	28.2741	0.958762	0.984521	19.8468	7.33733	11.5	29.25	0.25518	0.922042	0.814391	3.54706	1.88759	-7
0.530949	0.664587	20.2834	22.771	0.459617	0.550697	5.48287	10.6098	27.375	45.5625	0.729074	0.528881	0.848386	1.15523	1.48947	0
0.79739	0.893567	20.836	25.1428	0.873191	0.937847	5.48287	10.6098	37.9375	72.0625	0.242543	0.626779	0.904455	1.81539	2.06297	0
0.709545	0.824688	20.4247	24.2889	0.895514	0.951478	5.64318	18.609	31.875	34.4375	0.160369	0.498496	0.924744	1.17206	1.65388	-1
0.764499	0.885791	21.2641	26.526	0.833437	0.925221	4.25923	13.021	14.5	37.125	-0.0958116	0.632913	0.457371	1.29547	1.12156	-1
0.957202	0.977593	26.138	30.4662	0.935022	0.974046	5.64318	12.9728	28.9375	12.5	0.533474	0.451387	0.934635	1.36922	2.15522	1
0.89392	0.932228	23.7345	27.0336	0.854495	0.9058	4.25923	5.58891	15.0625	13	0.217076	0.586114	0.86971	1.2137	3.07618	1
0.7227	0.847144	20.0166	24.3504	0.792296	0.894779	11.3266	5.58891	36.8125	40.5625	0.0644531	0.918523	0.754452	1.54839	1.37096	-1
0.92302	0.963522	25.6528	30.2949	0.905616	0.958753	11.3266	9.3429	32.25	22.5625	0	0.923298	0.638162	1.63331	1.24368	0
0.966802	0.984389	30.3286	35.1524	0.919626	0.970749	5.28562	10.4414	23.125	30.9375	-0.101562	0.560927	0.818807	1.12377	1.48106	0
0.966085	0.985012	29.6033	34.2859	0.964656	0.990714	5.28562	8.58138	31.6875	12	0.425367	0.652421	0.737055	1.11876	1.5098	1
0.761909	0.888441	20.6414	25.3004	0.815657	0.911929	8.50714	8.58138	23.625	39.1875	0.394842	0.460234	0.670046	1.08223	1.51891	-3
0.726356	0.850732	20.3196	25.1609	0.782907	0.892692	8.19716	9.17306	16.75	40.4375	0.516584	0.282326	0.906166	1.11779	2.37822	1
0.549698	0.688948	20.0002	22.7831	0.5604	0.660099	7.07227	12.3383	34.0625	60.9375	0.656771	0.759394	0.72697	1.20036	3.52271	0
0.583935	0.737023	19.164	22.2466	0.665364	0.78288	11.8133	30.8386	29.0625	11.0625	2.05156	0.634907	0.927544	1.12315	2.21457	-4
0.70493	0.86359	20.5474	25.857	0.77773	0.904085	7.07227	30.8386	51.5625	12.1875	-0.152344	0.44981	0.41519	1.54276	2.75631	-4
0.774483	0.887746	20.8371	25.5232	0.881954	0.951724	11.0807	24.1361	43.9375	80.625	0.504365	0.73221	0.840908	1.1773	1.42758	-6
0.89594	0.933289	21.4755	24.6112	0.88723	0.939252	4.17161	7.11073	14.25	59.5	-1.60781	0.813158	0.694669	1.53347	1.52237	1
0.855736	0.923579	22.9265	27.3713	0.863775	0.938039	10.1359	8.66825	72.125	82.1875	0.563771	0.776927	0.908194	1.4469	1.95903	-3
0.888833	0.946629	24.6685	30.176	0.886772	0.96156	4.17161	7.11073	11.125	50.75	0.273438	0.616052	0.808568	1.06772	1.65941	-1
0.871916	0.937195	24.4989	30.294	0.861616	0.95089	4.43753	11.725	15.0625	54.6875	-0.880859	0.842363	0.906442	1.32835	1.56539	1
0.94195	0.969345	26.9057	31.2753	0.893777	0.955833	10.1359	11.725	22.5625	27.1875	-0.111328	0.623869	0.926639	1.10402	1.85023	0
0.463178	0.606255	19.0402	21.8141	0.451385	0.571986	11.8633	4.5593	42.6875	16	-0.300781	0.723106	0.550425	1.7741	1.18331	2
0.911905	0.96256	23.9628	29.6727	0.886746	0.962204	8.1213	4.5593	65.9375	14.4375	0.0613839	0.509325	0.784541	1.2363	1.22774	0
0.767135	0.878782	20.7542	25.8322	0.824049	0.916505	9.60014	5.11175	11.1875	24.4375	-0.19974	0.989397	0.754516	3.71604	1.21022	1
0.853412	0.930093	23.0538	28.3641	0.882242	0.95677	7.90642	8.38075	46.1875	17.1875	0.197768	0.437274	0.668663	1.4521	1.18309	-2
0.906711	0.951477	25.1278	30.3588	0.889523	0.957186	7.55438	12.6178	34.375	36.0625	0.321256	0.75175	0.652664	1.19847	1.20563	-3
0.905244	0.940852	25.0986	29.2567	0.890996	0.951768	7.15876	12.8241	23.0625	40.8125	-0.0145833	0.767745	0.583712	1.99094	1.43455	-2
0.903226	0.951725	24.8033	29.9578	0.884559	0.956182	7.90642	12.102	60.4375	19.375	0.415331	0.437559	0.823461	1.37058	1.30702	-1
0.788748	0.894943	20.3123	25.1368	0.870774	0.944418	8.78739	12.102	29.0625	33.9375	0.294058	0.775085	0.550851	1.97496	2.56752	-3
0.823792	0.9045	22.8652	27.5055	0.861697	0.937062	7.15876	11.1987	37.1875	42	0.692462	0.528389	0.768374	1.21352	1.23992	-4
0.958514	0.979021	28.1424	32.0536	0.896303	0.956357	8.37	10.908	13.625	65.1875	-2.17773	0.583443	0.652538	2.5826	1.59017	1
0.968068	0.985056	29.2295	33.3976	0.911841	0.967215	9.37281	10.0262	12.8125	101.875	-0.148438	0.981613	0.706108	4.12205	1.92658	-1
0.791871	0.887076	20.3336	24.8696	0.886577	0.950117	8.37	4.94371	72.1875	18.5	0.113281	0.407253	0.789133	1.17342	1.23731	0
0.900099	0.951444	24.742	29.9683	0.885278	0.957705	6.56574	4.94371	38.25	11.875	0.259375	0.775904	0.739942	1.37062	1.1815	0
0.536895	0.68803	20.9483	24.6056	0.375711	0.449913	6.3038	10.0262	38.5	21.9375	-0.0952381	0.610976	0.825494	1.12345	2.39477	-2
0.984051	0.991089	31.8641	36.2265	0.903096	0.964253	6.56574	10.3142	23.75	21.9375	0	0.614103	0.782879	1.46352	1.97889	0
0.803296	0.885682	21.6685	25.0944	0.864093	0.926587	6.3038	7.15073	27.8125	12.8125	-0.109121	0.314804	0.74637	1.30194	1.86722	4
0.933644	0.971295	25.4149	30.039	0.904897	0.963579	7.46822	6.92886	52.9375	34.5	0.160006	0.618209	0.843209	1.29799	4.53886	-4
0.79056	0.883344	20.4179	24.8888	0.893309	0.954436	9.53926	8.54775	49.75	37.875	0	0.706431	0.807888	1.1657	1.3501	0
0.917642	0.96468	24.9376	30.2243	0.903205	0.967515	17.767	5.6449	47.5	16.6875	-0.222656	0.614583	0.875741	1.23191	1.78508	2
0.799062	0.895802	20.4654	24.8847	0.868417	0.935865	17.2581	6.22915	55.875	32.625	0.314276	0.797197	0.653616	1.32013	1.1542	-1
0.881781	0.94492	24.0709	29.1694	0.88821	0.958409	6.62915	5.6449	52.9375	51.375	-1.13281	0.629998	0.838674	1.39636	1.90085	0
0.93939	0.973264	26.8434	31.9637	0.880953	0.958756	6.62915	8.79657	30.125	34	0.539062	0.605568	0.873059	1.26191	1.85695	-2
0.897752	0.954568	24.5823	30.2948	0.883461	0.961727	5.44516	6.22915	58	39.625	-0.0580729	0.847901	0.518449	1.65809	1.26336	-1
0.798127	0.89105	21.302	26.2245	0.847781	0.934348	5.44516	5.54864	17.875	18.25	-0.286672	0.682021	0.773827	1.16726	1.44995	3
0.592981	0.754952	21.0934	24.8265	0.539645	0.66909	6.81227	7.13624	28.5625	21.6875	-0.140546	0.722659	0.586729	1.1761	1.64794	-2
0.943007	0.975451	27.3175	32.3101	0.915507	0.970853	6.81227	5.02032	13	11.4375	-0.595052	0.576538	0.834651	1.15907	1.63319	2
0.929338	0.965637	26.6211	31.7083	0.885849	0.961104	6.1076	7.13624	16.75	18.5625	0.191685	0.908881	0.775976	1.51185	2.44353	-1
0.928538	0.96549	26.4647	31.4798	0.877486	0.953251	6.1076	5.02032	22.375	30.625	0.0332031	0.632171	0.804536	1.93308	2.38661	0
0.754058	0.853533	20.6778	24.8498	0.851374	0.92612	33.4184	4.18442	15.1875	13.125	0.48228	0.471352	0.955575	1.32875	2.24745	-1
0.745232	0.864828	20.1088	23.9611	0.80103	0.8822	3.9479	8.36627	21.5625	47.0625	0.245117	0.880381	0.750712	1.79778	1.34154	-2
0.671285	0.81869	19.8024	24.6103	0.715057	0.855425	8.42708	4.18442	65.4375	26.5625	0.133464	0.772709	0.852323	1.46751	1.38294	-1
0.694607	0.826448	19.8795	23.3772	0.803457	0.885961	8.63907	6.05735	27.6875	27.125	0	0.83317	0.718336	1.30872	2.0729	0
0.869192	0.940898	22.9959	26.5958	0.921133	0.959537	8.63907	6.7614	56.5	30.625	-0.10612	0.743408	0.676797	1.40794	1.33509	0
0.944751	0.973933	26.6647	31.5157	0.926635	0.971802	3.9479	6.68228	12.5	32.875	0	0.829484	0.676889	1.9139	2.15179	0
0.92057	0.963521	25.889	31.4231	0.911664	0.969157	10.1485	6.7614	26.5	40.125	-0.357639	0.726145	0.750685	2.22625	1.33139	1
0.765646	0.880049	19.962	24.7214	0.86356	0.939789	7.59677	7.28497	99.9375	16.875	0	0.650108	0.895727	1.45686	2.39708	0
0.910259	0.956702	24.8831	29.9727	0.88267	0.950883	7.59677	17.5295	13.4375	57.625	0.248773	0.940465	0.810047	1.9654	1.56227	1
0.932316	0.971912	26.1489	31.7649	0.917235	0.973587	10.1485	6.41089	12.4375	44.75	0.275809	0.884863	0.654338	1.76983	1.36632	-1
0.910275	0.950815	25.0419	29.3925	0.877668	0.946937	7.91986	6.41089	14	29.9375	0	0.790589	0.453759	1.1968	1.32348	0
0.962811	0.9817	29.5603	34.0076	0.913063	0.970687	18.3764	15.6151	49.6875	31.875	0.308594	0.29893	0.815862	1.20014	3.05158	0
0.936725	0.970952	27.0898	32.4153	0.918295	0.975886	7.12231	20.2626	59.5625	36.3125	0.146094	0.781728	0.84154	1.33342	1.78817	-3
0.898299	0.94235	25.0151	29.149	0.900015	0.950044	7.12231	15.2697	14.0625	35.1875	2.24414	0.926266	0.684058	2.47172	1.1896	-2
0.920794	0.96078	25.7442	30.8963	0.878414	0.951063	12.9912	15.2697	15.625	28.375	0	0.97414	0.93935	2.26885	1.97255	0
0.934527	0.963213	28.0083	31.444	0.933222	0.965717	14.1966	8.85607	18.625	44.125	-0.67658	0.971964	0.19353	2.54549	1.19705	-1
0.752666	0.870784	19.9766	24.8569	0.832221	0.922957	15.6271	8.31855	68.4375	28.0625	0.857259	0.851711	0.796675	2.67889	1.40424	1
0.517392	0.662526	19.6996	23.2607	0.391415	0.470689	17.2032	8.31855	25.1875	61.0625	0	0.73404	0.791556	1.3159	1.5223	0
0.777035	0.890339	20.051	25.1775	0.861443	0.941395	0	10.675	24.25	33	0.566406	0.628656	0.736302	1.09332	1.17202	0
0.740405	0.821887	20.2785	23.1469	0.843525	0.908826	6.51664	8.85607	21.3125	119	0.814648	0.700585	0.833457	1.26996	1.71943	-1
0.833595	0.920995	21.3532	27.1906	0.896244	0.967017	5.43053	8.64138	36.5625	13.25	-0.00429688	0.733183	0.860739	1.28398	1.74327	3
0.937382	0.970804	25.8804	31.1408	0.903013	0.966077	5.43053	10.675	21.75	13.3125	0.554688	0.501962	0.888941	1.14201	1.91867	0
0.926032	0.953521	24.5352	28.637	0.86699	0.940796	14.1059	10.4743	13.5	45.1875	-0.169271	0.832324	0.73495	3.05404	1.58902	1
0.890155	0.927092	24.15	27.844	0.898177	0.956511	10.5492	15.7486	22.1875	12.4375	0.120117	0.877762	0.931661	1.35328	2.13171	-1
0.742718	0.85377	19.9526	24.0994	0.842794	0.918176	17.0832	28.3382	27.0625	15.75	0.241239	0.687849	0.589846	1.3358	1.0997	-3
0.925086	0.960071	25.732	29.4082	0.896883	0.94822	9.73935	28.3382	53.9375	26.0625	0.217448	0.763867	0.933911	1.28047	2.15741	-2
0.911813	0.958753	24.8561	29.5049	0.883667	0.953054	9.73935	11.4699	27.875	33.875	0.30625	0.804675	0.651718	1.81437	1.80612	0
0.911546	0.957028	24.6273	29.0661	0.881232	0.948747	14.8199	11.4699	19.375	18.1875	0.232422	0.751267	0.937114	1.20545	2.21215	-1
0.923632	0.964162	25.9138	31.3068	0.884023	0.96082	7.86087	10.6179	16.5	45.375	-0.0125	0.954311	0.83096	2.7391	1.85885	1
0.799405	0.889018	20.9567	25.5743	0.856853	0.93101	17.6927	9.81497	55.125	21.5	-1.0013	0.283598	0.766678	1.20146	1.35979	-1
0.923409	0.963776	26.1718	31.3656	0.913252	0.969938	7.86087	9.81497	73.625	56.5625	0.179688	0.668133	0.804393	1.23657	2.77067	-2
0.961848	0.982497	29.3909	34.0234	0.902828	0.969605	22.2022	6.49737	24.625	35.5625	0.00691964	0.556614	0.901349	1.3335	1.78732	-2
0.480247	0.633142	18.7518	22.0174	0.373008	0.470747	21.0013	4.7554	56.25	19.3125	-0.273438	0.853801	0.675925	1.48046	1.20331	0
0.91927	0.964341	25.6855	31.3875	0.891156	0.96297	11.9146	4.7554	13.25	27.0625	-0.0162946	0.725754	0.650012	1.14014	1.27386	-2
0.893648	0.934201	22.8568	26.9301	0.922505	0.966401	21.0013	7.53412	36.5	21.375	-0.439779	0.822696	0.756493	1.44313	1.32979	0
0.775452	0.863008	20.731	25.001	0.904102	0.959068	11.9146	7.53412	31.75	15.25	1.04818	0.918537	0.733764	1.47122	1.19878	0
0.497554	0.663972	19.9518	23.3744	0.347534	0.466142	17.7248	11.3627	17.9375	31.6875	0	0.913802	0.923027	1.59905	2.26601	0
0.940868	0.961062	25.1953	28.4245	0.89789	0.947823	10.3548	11.3627	26.125	37.375	-0.383789	0.643614	0.877743	1.10494	2.05357	0
0.670884	0.822735	21.7153	25.6899	0.785379	0.879332	10.3548	12.9384	15.8125	32	0	0.866421	0.464288	1.24325	1.12592	0
0.763094	0.855147	20.4276	23.9095	0.842707	0.910385	6.74594	12.7079	29.25	33.6875	0	0.70607	0.560565	1.42241	1.10899	0
0.8779	0.936107	22.306	26.737	0.920398	0.967468	7.83227	4.53623	18.25	12.9375	1.44531	0.558535	0.820875	1.24007	1.37008	0
0.677369	0.811129	20.6934	24.763	0.742116	0.845341	6.74594	7.91152	28.4375	35.625	-0.0592448	0.545294	0.570208	1.20521	1.8061	-2
0.820553	0.914091	22.345	27.6623	0.868082	0.946711	10.2303	4.53623	22.75	18.8125	-0.240885	0.932346	0.702879	1.76455	1.29327	0
0.936671	0.966175	27.2683	32.0024	0.860007	0.941154	7.83227	6.42447	31.6875	28.5	0.146275	0.588124	0.75043	2.29085	2.60704	1
0.927944	0.954741	24.696	27.6934	0.853102	0.917437	5.57071	6.42447	16.375	15.875	-0.20459	0.882979	0.824343	3.38044	1.49648	0
0.929609	0.967317	26.3832	31.4828	0.898643	0.964548	10.2303	20.7754	19.0625	64.3125	0.633984	0.927528	0.816343	1.80846	1.27634	-1
0.910192	0.955902	25.6349	30.8233	0.880203	0.954088	8.17894	12.5611	57	16.625	0	0.585575	0.273946	1.21667	1.02828	0
0.925039	0.961284	25.2329	29.3203	0.824081	0.911219	5.57071	20.7754	34.25	32.5625	0	0.922109	0.83587	2.76075	1.38588	0
0.93594	0.96436	26.6958	30.3791	0.905953	0.957727	7.69954	12.5611	31.875	25.75	-0.585938	0.4695	0.906777	1.28961	1.84898	3
0.904677	0.934692	24.6566	28.2393	0.912106	0.957814	7.32693	16.8178	11.1875	24.625	-0.0632324	0.737389	0.900893	1.69428	1.43963	8
0.75078	0.831184	20.6186	24.1318	0.894093	0.947845	7.69954	27.2128	50.5625	29.1875	-0.376953	0.641302	0.598245	1.17199	1.41901	3
0.514638	0.675284	18.8887	22.406	0.482894	0.627109	7.76483	16.8178	67.875	12.9375	0.358073	0.717351	0.908726	1.30196	1.32136	1
0.660996	0.80859	20.1177	24.2635	0.716836	0.827857	7.32693	6.38692	66.4375	61.5	0.882227	0.311612	0.407464	1.11208	1.09244	-1
0.945285	0.973079	26.9648	31.2817	0.842941	0.931021	7.65204	6.38692	23	16.75	0.585937	0.543402	0.403835	1.20241	1.24565	0
0.835007	0.896324	21.623	24.3655	0.930804	0.962915	7.65204	14.1247	47.25	21.25	0	0.733898	0.881294	1.14345	1.38557	0
0.901688	0.945579	25.0569	29.6723	0.766656	0.882051	9.1401	9.41051	49.625	58.4375	0.0909314	0.490661	0.638728	1.12575	1.4009	2
0.722644	0.846691	19.7543	24.1387	0.778885	0.88207	9.5077	5.70486	37.8125	16.875	0.396875	0.680945	0.856319	1.17279	2.11288	-2
0.930148	0.960417	25.6688	29.8134	0.858983	0.941185	21.8006	7.54019	17.25	51.8125	-2.61719	0.894671	0.610115	1.35395	1.51284	0
0.978751	0.987234	31.7336	35.8217	0.959666	0.984864	36.1842	5.70486	16.875	32.8125	-0.306641	0.839492	0.878193	1.34677	2.63351	0
0.626371	0.778141	20.3147	25.0167	0.660377	0.803699	36.1842	7.54019	13.5	45.625	0.00623422	0.96086	0.347171	2.29998	1.22212	2
0.953243	0.97826	27.5949	32.1324	0.89096	0.963251	7.45235	8.5484	76.4375	40.875	-0.191927	0.701448	0.719679	1.2589	1.25525	0
0.949997	0.976182	28.7114	32.6938	0.890141	0.957467	7.45235	8.06267	32.5	54.75	0.27618	0.601341	0.736268	1.11865	1.29809	1
0.807625	0.886586	20.6568	24.6759	0.887162	0.945766	6.81338	9.13927	45.6875	92.375	0.229297	0.625081	0.83755	1.16383	1.87577	-1
0.936895	0.967689	27.9697	32.0502	0.868318	0.951406	6.81338	8.5484	49.9375	68.8125	-0.35026	0.582677	0.498028	1.68013	1.28092	1
0.64451	0.799767	19.8667	24.2525	0.683708	0.814979	9.51255	7.70429	47.0625	25.375	0.813802	0.793304	0.634089	1.58764	1.37446	-2
0.96699	0.983194	28.272	32.8645	0.941882	0.978473	15.5623	9.26312	51.8125	53.1875	-0.0200738	0.639739	0.556779	2.20127	1.12614	1
0.951182	0.97351	29.1614	33.0381	0.898812	0.95861	8.42905	7.70429	29	42.8125	-0.115625	0.811025	0.846277	2.69526	1.31086	0
0.693825	0.826326	21.2599	25.3263	0.751219	0.854298	12.5287	9.26593	36	34.4375	-0.82053	0.683142	0.770951	1.62419	1.23376	5
0.664211	0.806255	20.5061	24.1118	0.772704	0.865843	6.85204		33.125	21.3125	0	0.86068	0.86699	1.59768	2.31025	0
0.944115	0.967844	27.4249	30.8074	0.853054	0.919393	8.42905	13.5819	55.125	76.6875	-1.79948	0.49426	0.816103	1.32434	2.02061	-2
0.931134	0.963172	27.5928	31.4989	0.87838	0.94546	6.85204	14.907	25.0625	79.8125	0	0.799614	0.883671	1.3642	1.78394	0
0.898961	0.935874	22.6141	25.6028	0.914203	0.952118	7.88389	13.3766	26.4375	87.25	0.218786	0.898384	0.842181	1.34732	1.25072	-1
0.625977	0.786293	21.4893	25.0666	0.66654	0.782226	9.03339	13.3766	83.75	40.1875	-0.269965	0.478671	0.757152	1.61194	1.15072	2
0.586804	0.745285	21.9916	25.4116	0.483792	0.612687	7.88389	13.5819	20.125	34.6875	-0.246342	0.952048	0.722841	2.01156	1.23131	-1
0.918428	0.952808	22.433	24.7562	0.910872	0.940565	10.8984	11.681	53.4375	11.25	-0.591448	0.606332	0.748488	1.20194	1.08132	1
0.781696	0.878938	20.8198	25.2674	0.920853	0.968249	11.3394	11.681	34.1875	28.8125	0.354492	0.569522	0.799825	1.11633	1.91991	1
0.681563	0.818516	20.3903	24.7212	0.767089	0.861554	10.8984	10.3476	49.5625	63.3125	-0.327381	0.712887	0.46922	1.28031	1.16698	2
0.748976	0.867706	20.1258	24.2098	0.822007	0.910783	18.6199	5.725	16.9375	30.6875	-0.477539	0.552458	0.886339	1.05859	1.52216	-2
0.739269	0.8648	20.2683	24.3507	0.837668	0.912668	8.78202	13.6045	52.6875	60	-0.0111111	0.357299	0.464413	1.13682	1.6825	1
0.729847	0.855328	20.2667	24.4547	0.812366	0.890626	8.78202	5.725	33.5625	14.375	0.441406	0.75778	0.561052	1.24993	1.195	0
0.914586	0.96067	25.9377	31.3843	0.876538	0.958956	5.09432	6.97095	13.5	73.75	-0.126442	0.590338	0.347736	1.37594	1.17474	3
0.793406	0.89759	22.4517	27.1174	0.873783	0.947169	8.34026	6.97095	22.6875	32.9375	0.853516	0.864605	0.775238	1.88258	1.40523	-1
0.742099	0.869115	20.3721	24.4415	0.835604	0.907194	5.09432	10.017	31.875	25.4375	0.930078	0.592241	0.938482	1.23727	1.6282	-1
0.927799	0.963501	26.0779	31.2126	0.753568	0.889277	7.80448	7.62419	64.8125	81.75	0.251562	0.655975	0.809053	1.38963	1.68823	0
0.769465	0.894652	21.1457	26.6055	0.81436	0.921245	7.80448	12.3483	46.375	35.1875	1.04388	0.476914	0.559437	1.81976	1.16198	-2
0.586112	0.72661	21.0302	23.7165	0.467361	0.556576	7.65887	8.05287	37.5625	25.3125	-0.109375	0.705273	0.424869	1.21368	1.30504	0
0.739511	0.863667	20.3693	25.2041	0.81024	0.911495	7.65887	8.05287	40.5625	41.4375	-0.396334	0.632948	0.73905	1.1492	1.15469	0
0.763631	0.867951	20.1426	24.8033	0.839039	0.919646	15.728	18.9068	14.625	24.6875	-0.000639205	0.451345	0.593297	1.09987	1.11596	-1
0.748908	0.867266	20.3641	24.6081	0.832996	0.907627	14.1869	8.66967	21.5625	52.875	-0.0136719	0.639151	0.474418	1.2494	1.58087	0
0.767987	0.863822	20.4973	24.1842	0.817088	0.891861	14.1869	7.55222	46.6875	47.9375	0	0.545213	0.467001	2.08746	1.22293	0
0.806992	0.905238	21.6868	25.9139	0.841273	0.917493	7.19618	7.55222	11.1875	66.5	-0.253706	0.858323	0.618498	1.18168	1.32959	-1
0.767804	0.857727	20.4376	23.8768	0.817155	0.888667	8.47869	5.6166	65.8125	22.375	-0.0828125	0.557351	0.699979	1.88886	1.23129	1
0.757568	0.861723	20.2979	24.5268	0.813366	0.897385	7.19618	5.6166	51.5	41	0.768043	0.685024	0.73207	1.28603	1.63866	-1
0.77703	0.871109	20.1389	24.4089	0.835394	0.914933	8.47869	8.3701	62.25	47.375	0.410156	0.831155	0.734531	1.46778	1.17382	0
0.503447	0.63143	20.1246	22.5378	0.35999	0.424096	10.1163	12.3448	33.625	12.625	0.166016	0.909285	0.560483	2.42276	1.05702	1
0.504843	0.630134	20.7348	23.1528	0.446537	0.517023	11.2507	8.09273	11.4375	76.9375	0.574777	0.89106	0.803057	1.50705	1.4536	-3
0.735777	0.868279	19.7961	24.993	0.810888	0.916949	10.4727	6.6915	22.5	38.4375	1.26874	0.778605	0.732234	1.57294	1.46951	-11
0.69206	0.793339	19.8698	22.3991	0.785476	0.848129	11.2507	8.09273	12.5625	57.875	0	0.779322	0.495001	1.18145	1.53248	0
0.756069	0.854216	20.4721	23.5122	0.878928	0.93051	11.8372	6.6915	46.4375	14.8125	0	0.614359	0.372315	1.5963	1.18011	0
0.820866	0.912994	22.2696	27.5146	0.879318	0.952609	10.2729	8.52746	15.625	43	0	0.82273	0.611432	1.22126	1.25062	0
0.761183	0.869133	20.5936	25.585	0.821818	0.919009	10.2729	15.0654	43.0625	30.25	0	0.808948	0.819147	1.27121	1.60857	0
0.478326	0.615423	20.1449	22.4898	0.373779	0.462573	22.3301	13.8938	16.875	49.6875	0	0.947552	0.563856	1.67993	1.88963	0
0.810452	0.897391	21.3233	25.882	0.851418	0.93088	12.0152	12.6647	12	24.8125	0.939867	0.776684	0.83835	1.29374	1.25907	-2
0.52486	0.679077	19.1333	22.4704	0.490547	0.600668	4.11249	13.3521	15.875	38.25	0	0.928377	0.812046	1.89342	1.79423	0
0.544837	0.687234	20.4965	23.4576	0.474026	0.584196	12.0152	7.54994	14.9375	97.1875	0.280762	0.915021	0.606507	1.3968	1.35555	0
0.716503	0.861064	22.0086	26.3939	0.874667	0.949284	4.11249	7.54994	11.625	33.3125	0.388424	0.808269	0.866433	1.52477	1.34612	-4
0.487101	0.612543	19.5014	22.2124	0.354192	0.394419	7.97948	9.24497	36.6875	31.6875	0	0.965283	0.894681	2.955	1.94773	0
0.50136	0.671974	19.0252	22.1086	0.355748	0.465077	12.5643	8.09854	21.625	19.125	0.613163	0.870876	0.864057	1.47872	1.30245	-1
0.596753	0.720963	20.5347	23.4122	0.684175	0.780868	13.5436	8.09854	25.6875	21.0625	0.00206163	0.593003	0.954656	1.17317	2.19102	3
0.605846	0.745522	20.357	24.0829	0.716874	0.836434	7.97948	19.6675	42.375	37.0625	0	0.884523	0.795165	1.42969	1.30646	0
0.767573	0.890967	21.119	26.2264	0.839555	0.925134	4.91088	9.23907	13.6875	13.3125	0.115835	0.827975	0.813709	1.47436	1.15904	-1
0.758321	0.876728	21.1447	25.5043	0.79207	0.884436	4.91088	9.23907	14.6875	29.25	0	0.80853	0.632105	1.15034	1.93967	0
0.698113	0.810757	20.568	24.2347	0.832669	0.911144	13.5436	14.1544	32.5625	17.5	0.549805	0.77905	0.973255	1.20087	2.07261	0
0.637853	0.770546	19.6988	22.2657	0.81178	0.880249	5.83046	10.1953	21.5625	12.3125	0.15625	0.931508	0.938387	1.66305	1.59156	0
0.77498	0.88436	20.8574	25.5284	0.826267	0.913395	5.83046	12.6287	22.75	14.1875	-0.213981	0.903643	0.871976	1.42976	1.34192	-4
0.559333	0.696358	20.3414	23.6533	0.509975	0.615001	14.2638	10.1953	11.3125	26.0625	-0.197917	0.867526	0.781128	1.94584	1.23439	1
0.605122	0.752323	20.8798	24.3901	0.62856	0.75392	11.0826	18.2638	67.625	11.5625	-0.330853	0.675188	0.768016	1.77927	1.21803	2
0.584065	0.753565	20.2406	23.9041	0.598639	0.743663	13.5307	12.6287	62.625	14	-0.520703	0.528059	0.938052	1.23518	1.47459	1
0.804894	0.900851	21.6945	25.8471	0.841994	0.917497	7.31905	7.50939	27.6875	21.4375	-0.273142	0.973112	0.58159	3.53543	1.14839	-1
0.772501	0.880484	20.9919	25.2247	0.789515	0.880304	5.30566	7.50939	22.0625	47.4375	0.0117188	0.795923	0.905113	1.32021	1.48104	0
0.75509	0.86561	19.7885	23.9823	0.809221	0.892977	5.30566	6.03414	21.4375	25.9375	0.0225446	0.607536	0.793008	1.20074	1.27359	-2
0.944776	0.955258	23.7202	26.2032	0.800918	0.870987	15.0003	6.03414	17.25	11.6875	0.241862	0.742811	0.81724	1.2005	1.20661	2
0.758296	0.86986	20.7449	25.5295	0.806013	0.898645	9.27734	7.79204	92.5	36.375	0	0.773809	0.934247	1.56704	1.64664	0
0.738897	0.853861	20.2906	24.7313	0.788458	0.88517	13.9752	9.33132	100.562	29.75	-0.570898	0.737976	0.867147	1.50443	1.5434	1
0.535722	0.668962	20.6081	23.3824	0.478479	0.581512	14.7148	4.54821	23.25	17.125	-0.530924	0.884576	0.809063	2.94318	1.2367	-1
0.573142	0.702988	19.7771	22.7271	0.551884	0.652632	13.9752	4.54821	71.375	17.4375	0	0.341649	0.697253	1.25355	1.27158	0
0.771078	0.879498	20.9808	25.8571	0.812047	0.907588		4.94963	45.5	20.9375	0.0485677	0.775556	0.700564	1.30239	1.13465	1
0.722883	0.842432	20.1434	24.5333	0.775806	0.87894	8.79817	14.3776	40.8125	41.5	0	0.714431	0.620933	1.61599	1.26926	0
0.525467	0.66366	21.1692	24.0127	0.368391	0.460992	6.64663	7.11963	40.375	38.3125	-0.418457	0.663578	0.701795	1.46771	2.22378	-3
0.77275	0.880391	21.6513	25.9464	0.820538	0.908331	6.64663	6.80153	36.125	17.8125	0	0.807854	0.837774	2.47412	1.45487	0
0.592502	0.739042	20.8147	23.5564	0.480147	0.582219	9.17976	4.83883	35.4375	27.5	0.144235	0.56707	0.838744	1.95031	1.34022	-1
0.943489	0.970857	27.4149	32.5511	0.916108	0.969207	6.1879	4.83883	29.0625	18	2.54297	0.682728	0.353968	1.32047	1.23184	-4
0.625884	0.777814	20.3749	24.5321	0.64968	0.781925	11.6524	8.44884	97.4375	31.5	0.5375	0.804927	0.932124	1.40117	2.18881	3
0.909648	0.945933	24.4714	28.053	0.908947	0.954941	9.86095	5.31007	20.375	26.5625	0	0.865151	0.745708	1.8731	1.20385	0
0.543811	0.701055	20.3366	23.6538	0.426955	0.555878	6.1879	5.31007	41.625	21.5	0	0.636494	0.690265	1.81137	1.27062	0
0.922629	0.959003	25.4783	29.9873	0.909662	0.959973	6.39972	5.53822	23.25	48.5	0.369401	0.734122	0.792692	1.74919	1.29946	-1
0.538501	0.690051	20.2575	23.3955	0.461011	0.581363	9.86095	5.53822	40.0625	15.4375	0.527344	0.720551	0.770108	1.49234	1.4009	0
0.678133	0.80731	20.0942	23.4635	0.70168	0.787858	6.39972	15.655	18.75	30.875	-0.0375	0.60722	0.615572	1.1534	2.46652	-3
0.926065	0.957808	26.0417	30.56	0.87363	0.953203	5.10149	6.06682	26.9375	58.8125	0.492188	0.688009	0.713009	1.42023	1.53625	0
0.79731	0.904281	21.5125	26.6267	0.842382	0.93006	5.10149	6.06682	25.375	14.875	-0.493359	0.547726	0.917429	1.11719	1.55444	3
0.641355	0.793631	20.5833	25.305	0.680136	0.808635	8.59254	7.19686	74.4375	16.5	0.897017	0.614082	0.826499	1.34964	1.60686	0
0.813621	0.869823	21.7618	24.7414	0.869551	0.925002	6.71744		42.5	32.1875	0.228516	0.633513	0.842651	1.19491	1.58867	0
0.936204	0.965525	25.6095	29.0192	0.922004	0.960255	6.71744	6.44656	46.25	34.6875	-0.0891927	0.789083	0.724121	1.28697	1.49125	1
0.562712	0.710588	20.2451	24.0885	0.494614	0.602321	9.00575	6.44656	31.4375	18	0.924154	0.747619	0.48435	1.70028	1.15048	-1
0.57508	0.710396	21.0206	23.8537	0.420834	0.480318	8.59254	8.55975	43.1875	70.9375	0	0.269618	0.853119	1.40174	1.3834	0
0.573013	0.713409	19.7447	22.7881	0.531117	0.651143	9.00575	10.4045	25.875	26.25	0.789258	0.526515	0.518723	3.04592	2.18248	1
0.568659	0.71147	21.0985	24.7268	0.432245	0.546531	9.95546	6.30575	62.4375	53.0625	-1.01693	0.771621	0.74119	1.31672	1.18561	-2
0.528844	0.671575	19.9196	23.456	0.450098	0.552844	10.3662	6.36827	15.0625	49.5625	-0.0421782	0.883268	0.809432	1.33977	1.83788	-2
0.58563	0.739256	21.004	24.4842	0.49418	0.609471	5.42988	6.07691	16.75	49.1875	0.152344	0.870128	0.703673	1.79259	1.16409	-3
0.646512	0.797728	20.154	24.352	0.69602	0.822951	5.42988	4.9962	53.375	11.8125	-0.310547	0.711246	0.8526	1.22007	1.38994	-1
0.543914	0.687311	20.3879	23.4932	0.455193	0.558402	6.8518	6.36827	75	42.1875	0.268624	0.740801	0.858656	1.65599	1.3721	2
0.659323	0.819393	21.1858	25.982	0.702627	0.843636	6.8518	4.9962	42.125	13.0625	0.640625	0.569633	0.909155	1.82914	1.71496	-1
0.602435	0.764957	21.3041	25.3388	0.566853	0.727125	8.99729	6.07691	16.25	21	0	0.801102	0.644429	1.98998	1.10106	0
0.889675	0.937675	23.478	27.6932	0.863664	0.937686	8.99729	6.88309	40.3125	28.75	0.589844	0.58142	0.454429	1.57293	1.08939	-1
0.744016	0.847548	20.8738	24.8211	0.905949	0.957286	10.8951	6.24928	23.5625	36.0625	0.155469	0.412762	0.643332	1.15404	1.15714	0
0.51226	0.655511	19.6889	22.5952	0.374856	0.44828	6.71856	6.24928	28.8125	15.125	0.296652	0.775254	0.749065	1.27494	1.11706	-2
0.547202	0.67703	19.1602	22.3174	0.522074	0.596283	6.62783		32.6875	12	0.155273	0.722404	0.503595	1.21874	3.49049	-5
0.796971	0.887979	20.8022	25.4007	0.856278	0.934217	6.62783	12.7868	31	14.4375	1.35645	0.261869	0.734078	1.41283	2.00315	2
0.971764	0.984901	29.1035	33.1144	0.910697	0.960694	9.64659	6.41967	52.375	37.5	-0.0717634	0.623562	0.634494	1.78373	1.15941	-1
0.761533	0.882988	21.254	25.5842	0.874811	0.945193	10.6996	6.41967	52.0625	31.5	-0.275391	0.373221	0.448355	1.26901	1.2155	0
0.526964	0.671691	20.1467	23.2671	0.370153	0.435545	6.71856	12.7868	45.375	12.5	-0.277121	0.628675	0.791077	1.18745	1.34042	-2
0.644421	0.77822	20.5066	23.8407	0.757893	0.856295	9.973	4.82021	40.25	32.5	-0.459028	0.850837	0.91906	1.42147	1.51499	-1
0.667845	0.811356	19.6997	23.2221	0.772532	0.86315	8.09261	5.12452	74.125	22.875	0.246419	0.456912	0.488468	1.69315	1.60212	2
0.853	0.919024	24.168	27.6968	0.897618	0.94903	7.74596	4.82021	12.0625	16.4375	0	0.887943	0.688103	1.49845	1.21451	0
0.707649	0.827746	19.9806	23.189	0.818409	0.891896	9.80786	9.89015	19.5625	13.4375	0.447917	0.941514	0.906583	2.01895	1.6262	0
0.617633	0.744731	20.0617	23.0721	0.672395	0.777176	7.74596	10.5289	45.5	12.5625	-0.323047	0.654602	0.681274	1.15768	1.13132	1
0.748135	0.868887	20.5066	24.4264	0.839264	0.919449	12.0187	6.79941	26.5	52.8125	0.781529	0.837159	0.431147	1.3564	1.14124	-3
0.582446	0.737761	22.1481	25.4201	0.412281	0.520089	20.646	6.79941	26.75	46.4375	0.0886009	0.708046	0.677928	1.54249	1.28163	-1
0.791112	0.898311	21.2001	25.9033	0.874621	0.94669	19.0032	7.68444	96.8125	85.75	-0.254661	0.71023	0.593645	1.2226	1.9379	3
0.830919	0.905605	21.9487	25.7432	0.883632	0.939278	7.41503	13.9797	14.375	45.375	0.343945	0.94671	0.852503	2.11493	1.27809	-2
0.511692	0.658422	20.651	23.5173	0.329775	0.399318	7.41503	7.68444	38.375	22	-0.706808	0.919857	0.69857	2.06963	1.26385	4
0.611554	0.728506	20.1677	22.6814	0.764898	0.845808	9.14503	5.71839	17.4375	13.375	-0.117232	0.70398	0.921925	2.15946	2.93494	-3
0.833412	0.911565	22.4238	25.4563	0.865739	0.918398	9.22569	5.71839	30.125	13.5	0.0545726	0.75599	0.934741	1.63113	2.55143	-1
0.763528	0.856974	21.0396	25.3461	0.833784	0.913985	6.95121	4.82238	39.375	30.8125	0.0492788	0.407747	0.760145	1.1461	1.91841	0
0.857318	0.900426	23.6133	25.8396	0.807037	0.866683	6.95121	4.82238	21.1875	33.4375	-0.806729	0.89253	0.757501	1.54443	1.18606	1
0.847212	0.89024	22.2773	24.4402	0.777027	0.84572	7.7509	5.72258	56.9375	49.4375	0.645833	0.478922	0.651003	1.13488	1.74807	2
0.76416	0.874856	20.4057	24.3621	0.826501	0.898482	7.7509	6.53129	44.3125	52.1875	0	0.855768	0.87131	1.93783	1.83368	0
0.763389	0.87937	21.1412	26.1243	0.818953	0.911241	15.886	6.53129	25.1875	42.3125	-0.0966797	0.544021	0.913226	1.13878	2.2144	0
0.565674	0.713721	21.5518	24.7133	0.343545	0.413461	8.07545	9.78902	53.4375	41.1875	0.226562	0.513947	0.738193	1.6417	1.22967	0
0.632852	0.79706	21.3023	24.7512	0.639783	0.761407	8.07545	7.01868	11.375	32.9375	1.43304	0.97573	0.769026	2.56974	1.3701	-6
0.797569	0.892121	20.172	23.543	0.851223	0.909023	14.3616	9.66187	43.625	61	-1.04297	0.874409	0.726231	2.34082	1.63901	2
0.768366	0.86406	20.0608	24.3081	0.825535	0.911516	13.5731	9.96812	23.8125	49	0.364955	0.931421	0.52205	2.10948	1.3179	-3
0.765732	0.868653	20.1928	24.4636	0.799223	0.878845	6.30534	10.555	26.625	21.3125	0.105469	0.768075	0.816288	1.54974	1.36055	0
0.590682	0.737276	22.0617	25.4945	0.344537	0.367067	6.30534	7.01868	21.3125	53.4375	0.222591	0.565093	0.629051	2.03409	1.16715	-2
0.768816	0.886177	20.8203	25.37	0.820719	0.90748	13.5731	9.83507	50.5	30.3125	0.000297619	0.859755	0.582539	2.1009	1.09246	-1
0.890664	0.941757	24.2904	28.723	0.890688	0.951778	9.59692	9.83507	32.375	54.3125	0.389708	0.821605	0.599067	1.42123	1.12648	-1
0.62101	0.755317	20.9698	24.4515	0.589831	0.669885	9.59692	9.16813	44.3125	21.375	-0.314298	0.969779	0.597216	3.03079	1.2697	2
0.739444	0.85836	20.8111	25.2127	0.798385	0.891642	7.63179	5.11451	30.625	11.0625	0.00898438	0.920081	0.921774	1.97823	1.58393	-3
0.766635	0.885989	21.3378	26.2199	0.807981	0.905591	10.0021	5.11451	33.25	11.875	1.11451	0.928988	0.889027	1.6236	1.99064	-3
0.833922	0.902564	21.0278	25.6178	0.931256	0.97435	8.42647	7.1983	23.1875	13.3125	0.477865	0.905984	0.706221	1.44873	1.29479	-1
0.609852	0.764774	21.1462	24.6977	0.61627	0.732542	7.21756	5.43784	23.3125	16.125	0.126953	0.918436	0.730833	1.76718	1.41658	0
0.93579	0.967152	30.6521	35.2929	0.899299	0.963066	7.21756	5.43784	22.3125	26.4375	-0.108956	0.884417	0.705567	1.48028	1.39408	3
0.734706	0.861105	21.0721	25.3113	0.744878	0.854296	8.42647	13.0252	16.1875	25.875	1.04215	0.967077	0.619238	2.32242	1.11562	2
0.965662	0.981173	31.8112	35.8159	0.785507	0.902797	9.21172	13.0252	12.375	37.3125	0.46696	0.9563	0.411651	1.76047	1.10412	2
0.968141	0.978493	28.5612	30.3534	0.937918	0.964169	7.89848	17.9625	15.9375	60.5	0.370052	0.907853	0.905238	1.60424	3.97506	2
0.757649	0.867433	20.4398	24.6381	0.878496	0.942698	9.21172	16.0244	19.3125	21.4375	-0.269097	0.793794	0.744463	2.07398	1.20074	0
0.647255	0.811826	21.0118	25.7593	0.709011	0.832557	10.1405	29.717	21.0625	23.9375	1.09766	0.96204	0.932616	2.05797	2.55428	0
0.679103	0.822734	20.6855	24.6834	0.759523	0.856535	11.3549	16.536	19.3125	20.5625	0.83324	0.841931	0.946353	1.5054	2.14101	1
0.683811	0.831929	21.6705	26.0258	0.803181	0.899078	17.0551	8.66599	38.875	25.6875	0.379036	0.686026	0.858577	1.39705	1.30454	-1
0.739707	0.857743	22.2038	26.5611	0.861905	0.935101	26.5448	15.7187	17.5625	19	-0.539832	0.968445	0.981639	2.42667	2.356	3
0.716104	0.839134	21.6408	25.9042	0.827826	0.918467	8.14883	8.66599	46.5	26.625	0.821866	0.877664	0.930386	1.64148	1.79709	-3
0.783681	0.884364	21.2259	24.9686	0.827341	0.902483	8.14883	6.72734	36.875	11.4375	0.238421	0.77217	0.933036	1.40279	1.8966	-3
0.67414	0.854835	19.5521	25.8247	0.7313	0.90422	11.1077	6.72734	39.6875	16.25	0.325521	0.874158	0.965983	2.61811	2.23512	-3
0.64757	0.811056	20.2193	25.4903	0.710842	0.869368	11.1077	8.75468	30.6875	17.4375	0.11811	0.822577	0.96517	3.48845	2.11854	-1
0.635513	0.80875	21.4648	25.6828	0.663778	0.800266	20.8544	16.0972	33.9375	12.875	0.381348	0.824539	0.762458	1.42181	3.04892	0
0.70791	0.842431	21.652	25.7882	0.825882	0.90989	7.5022	8.75468	38.5	18.0625	0.0959356	0.868191	0.901626	1.46713	1.35084	-2
0.675244	0.838452	20.6813	25.4074	0.727261	0.86368	7.5022	10.9822	23	15.8125	0	0.824078	0.861839	1.44231	2.00649	0
0.906747	0.936475	25.6911	29.3444	0.830245	0.912502	14.9912	17.3654	40.9375	41.3125	3.69401	0.814456	0.747734	1.51035	1.24196	-3
0.666926	0.805828	20.2156	24.5447	0.723478	0.847546	10.5592	17.3654	56.75	54.1875	0	0.532349	0.946469	1.89262	2.09543	0
0.689456	0.846264	20.3407	25.6745	0.733568	0.877908	7.24354	9.99116	33.75	29.5625	-0.400095	0.655153	0.830352	1.25616	1.46309	1
0.718283	0.848027	20.2039	24.1145	0.751143	0.838109	10.5592	9.99116	39	57.9375	0.780027	0.63149	0.903249	1.36605	1.56905	-2
0.803291	0.908671	23.8629	28.6581	0.894477	0.96075	7.24354	20.4848	57.25	33.0625	-0.00691964	0.5281	0.85905	1.46406	1.42284	-2
0.579356	0.717551	20.6322	22.8129	0.583038	0.667956	8.78739	8.39491	55.375	35.3125	-0.478125	0.792673	0.85928	1.55405	1.43812	1
0.727942	0.848309	21.5906	25.7837	0.846444	0.936529	5.75681	8.39491	35.6875	28.8125	0.473242	0.632983	0.805945	1.33137	1.55829	1
0.734139	0.872136	21.4225	26.9158	0.796727	0.918232	7.40617	16.6267	25.625	34.125	0.380687	0.868175	0.902419	1.34073	1.62649	-1
0.859444	0.907213	22.9841	26.8451	0.937278	0.972254	5.75681	4.33769	35	15.1875	0	0.744821	0.512216	1.77334	1.13107	0
0.874289	0.926389	23.8754	27.6858	0.949834	0.978218	6.71875	4.33769	57.25	21.6875	-0.217773	0.822468	0.853223	1.57985	1.3809	0
0.846341	0.924959	22.1856	26.8173	0.893306	0.955555	7.92153	10.4183	17.4375	25.375	2.20312	0.885798	0.876014	1.40494	1.34278	0
0.632508	0.774688	21.1466	25.7283	0.642685	0.770974	7.92153	19.952	41.5625	19.125	0.189453	0.618472	0.825231	1.12952	1.3241	1
0.655377	0.805007	21.27	26.053	0.656901	0.796565	31.3624	11.4555	14.3125	47.6875	1.67969	0.64327	0.920618	1.49991	2.14372	0
0.634255	0.784853	21.7326	25.8886	0.541364	0.666855	12.7112	5.55861	51.875	25.3125	-1.30469	0.542872	0.869604	1.10585	1.53638	3
0.60174	0.757453	22.1814	26.3038	0.417822	0.528697	9.04049	5.55861	67	28.8125	0.0419922	0.606022	0.732604	1.40136	1.67713	-6
0.624339	0.786202	21.5441	26.1779	0.550214	0.704583	9.04049	8.19973	21.8125	53.8125	-0.0422092	0.818009	0.884969	2.21987	1.73353	-5
0.555508	0.70873	20.9573	24.8288	0.456055	0.585484	13.8167	9.84177	16.4375	51.25	-0.352083	0.487185	0.855933	2.5331	2.11535	-1
0.708067	0.859903	21.0114	26.5335	0.771563	0.903513	14.5061	6.87203	38.1875	27.125	-0.675223	0.348208	0.945105	1.25553	2.02086	5
0.644868	0.831427	21.1548	26.7671	0.649343	0.846491	14.895	6.87203	32.8125	66.625	-0.396484	0.823574	0.798026	1.21682	1.4955	0
0.706837	0.845394	21.0887	25.2429	0.751436	0.83782	14.5061	30.1881	16.1875	11.75	0.0976562	0.671181	0.844873	2.07521	2.34879	0
0.650148	0.811092	22.1731	26.3382	0.588744	0.704152	7.71687	7.58873	23.5625	70	-0.564513	0.735957	0.508621	2.74409	1.36777	3
0.740088	0.832713	19.9991	23.495	0.854175	0.920831	7.71687	7.58873	15.5	18.5625	0.172514	0.902306	0.459531	1.385	1.47852	-1
0.656955	0.802909	22.2769	26.2422	0.56404	0.653691	8.1881	5.49046	11.75	36.25	-0.0793728	0.620701	0.89942	1.22055	1.65534	1
0.612295	0.771532	20.2424	23.7963	0.542884	0.638597	10.2194	5.49046	14.8125	21.4375	0	0.972977	0.551193	2.55808	2.13106	0
0.647088	0.805451	21.5324	25.9662	0.659913	0.785867	9.32149	5.64866	14.75	28.125	0.457812	0.943519	0.846185	1.77369	2.40293	-5
0.754389	0.851473	21.0169	24.5956	0.791525	0.879489	6.84765	10.948	17	37.25	-0.60918	0.912156	0.359696	1.56389	1.12619	2
0.753907	0.877722	22.3174	26.8702	0.825624	0.916554	6.84765	15.5112	13.75	32.4375	0.0995396	0.767577	0.86231	1.92823	1.54329	1
0.666183	0.803644	20.0099	23.7914	0.79957	0.895962	9.82935	4.86365	17.5	24.5	0.332552	0.968252	0.702737	2.27792	2.34585	-1
0.7768	0.88969	20.1013	24.7243	0.840727	0.924807	9.32149	4.86365	13.6875	14.75	0.567708	0.951972	0.843657	2.19166	1.66738	2
0.885318	0.937921	23.3765	27.3102	0.84167	0.916273	8.73771	14.8201	11.1875	19.1875	-0.17207	0.967498	0.907021	2.34957	2.00006	2
0.743948	0.834494	19.8534	22.9772	0.840201	0.906452	9.14368	14.8201	12.625	11.625	-0.0203125	0.959303	0.765179	1.87625	1.2881	-2
0.862357	0.920808	22.9819	27.3891	0.928956	0.970748	26.5564	10.0995	102.625	29.125	2.34245	0.694526	0.984405	2.3259	3.26243	-1
0.940668	0.967591	28.5751	32.4134	0.910102	0.959514	9.14368	5.98346	24.75	19.0625	-0.263672	0.850221	0.877573	2.04634	1.40781	-1
0.788318	0.886474	20.9116	25.8167	0.88286	0.952717	13.3517	5.98346	16.9375	12.1875	0	0.81372	0.907176	1.26358	1.41431	0
0.629211	0.773199	21.5446	25.6806	0.600448	0.713926	16.6062	10.29	34.25	14.4375	-0.838246	0.887147	0.90568	1.87861	1.43121	1
0.64236	0.796922	22.2528	26.7582	0.599009	0.747057	11.1283	8.02109	24.9375	22.75	-0.393229	0.626556	0.943564	1.16909	2.63764	-2
0.652446	0.78993	21.8942	25.6924	0.557324	0.65406	7.99486	8.16179	17.75	16.3125	-0.117188	0.709582	0.967613	1.21838	2.12355	0
0.634022	0.793428	21.2395	26.3211	0.605082	0.772074	8.82925	6.83735	19.875	14.5625	-0.0224609	0.740011	0.937797	1.35287	1.73549	0
0.560216	0.70162	20.8436	23.6098	0.350048	0.387716	7.99486	8.02109	47.875	21.875	2.24531	0.567437	0.981458	1.10025	2.872	-3
0.658245	0.817232	21.7209	26.9673	0.656134	0.817245	8.82925	7.04526	52.625	22.125	0.0675781	0.318451	0.912774	1.47463	1.79081	1
0.639884	0.7836	20.9511	25.103	0.612092	0.728485	15.1203	7.04526	44.5625	52.4375	1.87695	0.738936	0.750858	1.51919	2.08988	-4
0.67149	0.83216	21.9498	27.2232	0.719954	0.873611	6.09707	25.0282	45.6875	43.25	-0.45625	0.641916	0.814981	1.20698	2.14591	-6
0.826516	0.895783	21.4263	23.676	0.838409	0.883739	6.08747	19.7171	49.0625	29.625	0.0121753	0.630213	0.908946	1.36366	1.66202	3
0.792767	0.862711	21.725	24.3817	0.913088	0.948071	6.09707	16.2347	24.375	19.375	1.05469	0.709208	0.658305	1.42257	1.18493	0
0.758895	0.885946	22.5499	27.9241	0.814025	0.923709	6.08747	8.00544	40.1875	33.0625	-0.338455	0.571523	0.785309	1.38004	2.50264	4
0.677879	0.813069	20.8459	25.2782	0.727455	0.847641	10.7709	16.2347	41.375	51.625	-1.17758	0.257937	0.556433	1.06631	1.23883	6
0.704313	0.852587	22.5722	26.7713	0.641851	0.747708	7.3022	8.00544	34.375	46.3125	-0.0487029	0.226298	0.595659	1.22039	1.44714	-1
0.663686	0.823466	21.5324	25.9613	0.698646	0.822324	9.15643	8.6742	15.125	29.875	0	0.597425	0.790087	1.04171	1.41472	0
0.66492	0.831396	22.9856	26.711	0.562178	0.690959	6.8141	6.35399	60.4375	45.375	0.675781	0.737004	0.667683	1.45842	1.25217	0
0.759433	0.884819	20.2993	25.4795	0.839269	0.925733	8.52661	10.0238	40.25	77.75	0.958984	0.48018	0.696928	1.21066	1.93345	-1
0.649371	0.791083	20.4519	24.4219	0.695138	0.812556	10.46	7.06166	119.562	12.1875	-0.102865	0.75409	0.601696	1.3841	1.29279	1
0.678331	0.828002	21.5639	25.8918	0.704311	0.82893	6.8141	6.35399	18.4375	22.25	-0.168945	0.909192	0.818286	1.438	1.43719	0
0.654985	0.812267	20.812	25.008	0.68545	0.813102	8.46108	8.6742	57.3125	34.9375	0.0458984	0.764141	0.595698	1.55948	1.4093	0
0.858785	0.922541	22.5241	27.3221	0.929825	0.974052	8.46108	7.06166	62.375	36.8125	0.5625	0.880101	0.251117	2.32758	1.17137	0
0.596968	0.7338	20.6286	24.3051	0.586675	0.70734	10.1209	7.70959	17.25	50.3125	-0.207031	0.780711	0.723531	2.26141	1.4785	0
0.68333	0.826618	22.0596	26.6572	0.646026	0.777522	10.7266	9.73831	30.75	32.875	0.631771	0.86415	0.393125	1.25372	1.28282	-4
0.710284	0.86811	22.1754	27.7953	0.704118	0.863831	12.0815	9.20922	18.6875	16.8125	0.833984	0.977856	0.627361	2.43741	1.25421	-2
0.681947	0.830789	21.5091	26.3834	0.687412	0.828081	10.4506	6.39557	24.3125	37.25	0.062221	0.831307	0.833709	1.64224	1.46957	7
0.652363	0.769159	20.1381	23.6889	0.814438	0.900202	6.30499	7.70959	18.9375	12.9375	-0.28776	0.92817	0.82014	1.71032	1.32778	-1
0.630249	0.788615	20.5908	24.6675	0.599404	0.734368	6.30499	6.39557	13.75	66.625	-0.144531	0.879066	0.737311	1.23301	1.64944	-1
0.53337	0.688799	21.1335	24.064	0.366916	0.475962	6.45475	7.07977	19.75	57.3125	0.344531	0.564946	0.654381	1.26736	1.22293	0
0.547292	0.696352	20.4271	24.1572	0.529083	0.633222	6.85277	7.07977	17.9375	45.875	-0.173828	0.8967	0.648659	2.0513	1.24251	-2
0.658933	0.798049	20.9809	25.0237	0.714405	0.824891	10.4506	7.83503	32.3125	21.25	1.1709	0.46823	0.963975	2.27745	2.13899	-1
0.66155	0.823299	22.3488	27.6372	0.686345	0.854283	7.46237	10.8093	59.25	11.1875	0.303516	0.672735	0.954129	1.16847	1.92683	-3
0.697797	0.841646	21.7225	26.2121	0.787262	0.898128	8.69594	11.2276	31.75	15.3125	0.615057	0.602385	0.962873	1.92351	2.44145	-4
0.662016	0.827507	21.0833	25.3942	0.722923	0.845354	6.62594	7.83503	39	12.0625	0	0.770097	0.935114	1.29605	2.24165	0
0.674824	0.831523	21.9257	26.509	0.758824	0.876668	6.50961	10.6908	63.6875	20.375	-0.335612	0.599028	0.973449	1.22208	2.77007	1
0.70976	0.858179	22.6695	27.5545	0.786813	0.89869	6.52665	10.8093	52.875	26.0625	0.00332031	0.573664	0.965162	1.17957	2.52431	-1
0.836364	0.88973	22.9628	25.4491	0.904671	0.939782	6.50825	11.2276	45.5	30.875	0.722331	0.487382	0.727225	1.41162	1.61356	-2
0.670924	0.826553	21.3674	25.4655	0.713694	0.830473	6.50961	11.4756	42.3125	62.125	0.0810843	0.807236	0.762369	1.39792	1.77625	-1
0.65464	0.825314	23.0208	27.946	0.652664	0.800711	6.50825	7.94233	27.125	96.875	0	0.697547	0.728176	1.36754	1.9716	0
0.535421	0.689729	20.5828	23.502	0.344327	0.432099	9.68776	9.32243	61.8125	31.8125	-0.764678	0.450039	0.649709	1.31794	1.31869	-2
0.627289	0.799704	21.1273	25.1986	0.58636	0.716916	7.40222	7.94233	60.875	44.875	-0.0371528	0.694789	0.710197	1.3354	1.22318	-1
0.614083	0.792635	20.4584	25.1328	0.699751	0.846737	8.37109	9.29485	98.625	51.75	0.726172	0.534323	0.631513	1.43257	1.19783	9
0.631365	0.782411	21.5053	25.3214	0.657933	0.782498	6.02576	8.04143	42.125	97.8125	0.649805	0.668967	0.868263	1.32366	1.62601	1
0.615344	0.789122	20.936	24.7924	0.607859	0.739594	7.60397	9.32243	36.75	66.6875	0.120703	0.806576	0.77451	1.60637	1.28765	-1
0.645102	0.819387	23.007	26.9655	0.515141	0.642392	7.27866	11.7045	35.25	96.1875	0	0.610873	0.802747	1.50429	1.99265	0
0.680613	0.835879	22.4673	26.1616	0.643782	0.762366	6.02576	20.4946	51.1875	18.125	-0.539062	0.74342	0.786575	1.42399	1.50722	-1
0.637001	0.818492	22.5998	26.5275	0.52045	0.659942	7.27866	13.1931	60.75	40.0625	0	0.55824	0.589154	1.40841	1.37011	0
0.717878	0.855279	20.4927	25.4767	0.796282	0.906827	7.20511	8.50996	65.5	54.0625	-1.10156	0.747196	0.809176	1.99003	1.27315	0
0.675399	0.822307	20.8238	25.6864	0.71327	0.847682	7.20511	8.50996	45.8125	34.4375	-0.0416667	0.533492	0.566924	1.14978	1.36521	0
0.721676	0.837734	21.04	25.1841	0.817875	0.903955	6.11099	23.5328	58.75	13.25	0.244531	0.303324	0.876995	1.24919	1.22439	0
0.776902	0.894901	21.6667	26.9876	0.861833	0.948519	6.11099	11.5979	24.875	47.875	-0.178348	0.70128	0.827641	1.25048	1.24557	3
0.436045	0.574353	18.6747	21.1928	0.314529	0.385794	16.7912	11.5979	11.75	15.25	-0.00177951	0.737814	0.610823	1.08494	1.07664	1
0.660881	0.810975	21.6534	25.9346	0.654682	0.793241	16.7912	13.4388	14.875	34.5	0.670247	0.943949	0.942721	1.57013	1.78116	-1
0.634035	0.778695	21.2863	25.0436	0.583061	0.663536	8.65142	6.48846	52.125	15.3125	-0.832813	0.836132	0.648832	1.31504	1.15758	4
0.661471	0.819414	21.2891	26.3998	0.654843	0.822909	8.65142	6.48846	39.5	32.1875	0.0195312	0.53973	0.846294	1.30956	1.42652	0
0.711644	0.854362	21.928	26.7096	0.74685	0.868109	11.9345	17.31	43.8125	12.0625	0.555339	0.820179	0.721571	1.17737	1.99314	0
0.674606	0.798479	20.7568	24.3426	0.768472	0.862667	19.0435	8.17235	17.1875	40.5625	0.0677083	0.894245	0.523316	1.60725	1.29427	1
0.687091	0.851051	21.9481	27.4831	0.685841	0.848199	11.9345	6.87993	11.125	68.6875	0	0.665213	0.383133	1.2775	1.32083	0
0.681805	0.800189	20.0727	24.2093	0.775941	0.882267	14.5575	6.87993	33.9375	53.4375	-2.02734	0.927118	0.732937	1.71333	1.46684	0
0.664756	0.837871	21.4367	27.2041	0.661549	0.845311	14.5575	8.90872	61.1875	57.75	0.748047	0.920283	0.805906	1.51157	1.34161	0
0.717562	0.820899	20.6596	23.9597	0.888698	0.942231	17.538	8.90872	12.5625	54.6875	-0.201637	0.976784	0.738331	2.43473	2.08474	1
0.914073	0.953949	26.0132	29.6251	0.893534	0.944319	7.81357	7.36047	82.25	56.875	-1.04474	0.421595	0.573235	1.19797	1.17839	-10
0.582407	0.748737	20.6414	24.2649	0.543516	0.686898	7.81357	7.36047	29.4375	23.25	0.302995	0.556699	0.633059	1.15466	1.15872	-5
0.699097	0.841504	20.8793	25.0056	0.736871	0.848422	8.65359	10.5308	53.625	70.125	0.196615	0.551684	0.700561	1.21012	2.10476	0
0.644762	0.817478	21.527	26.697	0.704188	0.868578	8.65359	10.6619	54.1875	92.1875	-0.150391	0.638186	0.69802	1.15599	2.44201	-1
0.711593	0.853252	21.1037	25.218	0.781039	0.879449	12.3123	11.3065	56.0625	19.8125	-0.138346	0.608994	0.704937	1.13103	1.29923	-2
0.671006	0.832296	21.8248	26.0663	0.744649	0.869316	10.5716	23.6128	50.75	13.8125	-0.475195	0.666178	0.514023	1.99114	1.74418	-1
0.688083	0.84028	22.3954	26.0589	0.77429	0.867139	12.8827	10.6037	65.0625	15	0	0.674733	0.794391	1.17507	1.19132	0
0.677766	0.84275	21.7882	26.467	0.747296	0.879714	13.2824	10.6037	31.625	23.0625	-0.703311	0.821148	0.932404	1.77319	1.53716	4
0.64946	0.810605	21.7308	26.2512	0.717224	0.855044	13.2824	8.31914	13.4375	19.5625	-0.556641	0.813715	0.702687	1.16245	1.06189	1
0.676761	0.813331	20.4848	23.9354	0.755273	0.852301	21.3085	6.92785	22.5625	36.8125	0	0.857396	0.610717	1.21311	1.11418	0
0.654886	0.811717	22.479	26.424	0.642861	0.780305	8.94551	6.92785	11.375	59	0.381585	0.820455	0.583272	1.50287	1.25021	-2
0.67491	0.824505	21.7738	25.9576	0.686875	0.810966	8.94551	7.3997	50.875	43.875	0.398793	0.624518	0.680694	1.34178	1.40923	-4
0.66994	0.825489	22.1928	25.9257	0.671535	0.807569	9.12246	7.3997	50.25	13.8125	0.260417	0.587375	0.395188	1.60386	1.18013	-3
0.660131	0.838158	22.2026	27.0988	0.693866	0.831015	18.574	12.5059	17.3125	17.25	0.066276	0.880008	0.626279	1.70384	1.2537	-1
0.721455	0.865664	22.4298	26.9135	0.787949	0.889093	8.52889	6.26157	59.0625	47.25	0.0898438	0.638939	0.86352	1.22701	1.4219	0
0.704547	0.846232	22.8422	27.048	0.704699	0.829442	7.07361	4.55532	19.4375	16	0.1625	0.507589	0.76123	1.41737	1.91685	0
0.658071	0.797712	19.791	23.5692	0.654961	0.777004	7.07361	5.73066	60.3125	39.375	0	0.734267	0.471421	2.80954	1.13545	0
0.679395	0.81819	21.9099	25.7127	0.657525	0.776313	10.5527	4.55532	37.3125	13.5	1.16406	0.779534	0.728819	1.63885	1.73005	0
0.658356	0.820119	22.2902	26.7357	0.693329	0.828131	9.03443	5.73066	26.75	33.125	0.579102	0.678101	0.763743	3.19161	1.24758	2
0.65514	0.818659	22.8171	27.5247	0.604126	0.770017	7.89076	8.8051	36.1875	51.4375	0.517578	0.800183	0.420167	1.43625	1.14694	-3
0.658676	0.819316	21.6043	26.5184	0.661298	0.816352	7.89076	7.08564	28.875	37.3125	0.498047	0.686915	0.873527	1.38275	1.29134	-1
0.610409	0.77917	20.6053	25.2914	0.564168	0.723734	7.92905	7.08564	43.6875	43.375	0	0.547423	0.88783	1.88895	1.95482	0
0.648603	0.814913	21.9668	26.769	0.623931	0.785609	7.81637	8.30936	23.625	55.5	-0.49349	0.756779	0.505527	1.20315	1.63209	-4
0.480038	0.633416	19.1373	21.6279	0.47189	0.585042	7.92905	7.3594	43.9375	34.3125	0.246094	0.748322	0.813279	1.2773	1.54965	0
0.66201	0.832739	21.6237	27.0621	0.649394	0.829796	7.33818	7.83924	24.8125	17.875	0.255371	0.598597	0.756791	1.23066	1.24046	0
0.653921	0.808364	22.067	26.6092	0.669651	0.803401	7.81637	11.0896	22.125	34.125	-0.492188	0.705466	0.271927	1.53629	1.18801	0
0.670422	0.820388	21.7009	25.9711	0.71389	0.832843	7.21431	6.81415	46.5	82.6875	-0.10638	0.687089	0.770965	1.23599	1.6774	1
0.829252	0.903673	21.9841	26.3604	0.856332	0.935273	7.21431	7.58839	57.75	56.4375	0	0.630961	0.575025	1.33945	1.63056	0
0.647221	0.746323	20.4628	23.3984	0.876881	0.930809	8.9147	6.81415	35.4375	63.6875	0.436496	0.796919	0.788196	1.1838	1.44556	-2
0.985278	0.992158	27.951	29.5273	0.964215	0.986947	12.3269	7.44443	32.4375	18.5625	-0.51875	0.587682	0.534526	1.2055	1.18227	2
0.67525	0.817175	21.3855	25.3295	0.69073	0.799418	14.9035	7.58839	44.3125	69.4375	0	0.738598	0.809297	1.15074	1.34066	0
0.670317	0.829426	22.0865	26.2591	0.667372	0.784518	8.78936	7.84033	48.0625	45.375	-0.642733	0.424397	0.83148	1.14643	1.3805	-2
0.701225	0.838959	22.3366	26.12	0.738307	0.84315	8.78936	12.6691	31.125	24.875	-0.388672	0.802434	0.558276	1.32361	1.11478	5
0.688232	0.817786	21.4448	24.859	0.720303	0.830457	13.2926	9.1686	41.3125	46.0625	0.199479	0.845285	0.692877	1.26653	1.21511	1
0.706214	0.834626	20.1053	24.2053	0.783424	0.875904	13.2926	7.84033	20	61.1875	-0.238281	0.646223	0.620196	1.22845	1.14274	0
0.760036	0.88046	22.4451	27.3433	0.820813	0.923548	14.9678	9.41787	39.6875	41.0625	-0.73112	0.84195	0.745964	1.31216	1.14564	-1
0.732796	0.860696	22.1849	26.5745	0.799979	0.895915	11.7225	5.3477	59.125	16.9375	0.612598	0.417154	0.695755	1.47612	1.10542	-2
0.946102	0.960491	26.2426	29.1616	0.752733	0.836159	8.73425	5.3477	32.5	26.5	-0.348437	0.832347	0.769937	1.41995	1.25181	4
0.955418	0.972135	28.176	31.5269	0.936435	0.968051	8.73425	7.02457	63.8125	11.8125	0	0.486206	0.742894	1.21415	1.07919	0
0.679515	0.83147	20.588	24.5608	0.752644	0.862251	9.4302	14.3416	108.625	29.875	-0.519531	0.615754	0.870216	1.91523	1.62078	0
0.65753	0.81093	21.3392	25.9947	0.68745	0.833515	11.1255	7.02457	95.75	31.625	0.347982	0.280044	0.646008	1.44077	1.19264	1
0.846314	0.901095	22.8644	26.9925	0.893208	0.953804	19.2694	8.42074	21.5625	91.25	-0.0107422	0.971771	0.397583	2.7952	1.87513	1
0.626988	0.811384	22.3649	26.3467	0.629184	0.768206	9.75305	8.21012	51.5	48.875	-0.813151	0.926164	0.611536	2.38336	1.33806	1
0.715656	0.850196	22.9162	26.9454	0.714876	0.825615	10.2154	8.66201	62.8125	53.6875	0.0852865	0.670966	0.369283	1.56077	1.18404	0
0.664181	0.812345	22.722	26.4582	0.631121	0.748352	13.0695	6.70369	12.875	55.5625	0.447266	0.906465	0.793819	1.75777	2.18868	-3
0.838787	0.899234	23.0371	26.7682	0.927325	0.967048	9.75305	6.70369	21.0625	32.5625	-0.0689174	0.74985	0.82835	3.43264	1.50903	1
0.700015	0.842834	22.9495	27.09	0.753864	0.861581	18.2206	8.91131	33.5	105.125	0.34401	0.865743	0.582473	2.06414	1.32866	-1
0.687895	0.839114	21.2648	25.7845	0.744239	0.857767	37.8273	7.42706	14.0625	20.1875	0.432617	0.708413	0.612968	1.17743	1.17338	-1
0.601759	0.754194	20.6281	24.1634	0.719953	0.831957	9.56286	7.36987	28.8125	13.125	0.267188	0.72556	0.605657	1.53797	1.20349	0
0.934245	0.968023	26.0241	31.2913	0.895152	0.959266	9.56286	8.64966	29.625	32.3125	-0.146875	0.553008	0.873344	1.11118	2.08282	3
0.54405	0.713622	20.5684	23.9897	0.479107	0.606142	13.2579	6.28696	31.1875	58.3125	0.275391	0.742237	0.840844	1.41268	1.50312	1
0.867943	0.9366	23.3962	28.3859	0.888208	0.957172	9.67814	11.1449	33.0625	21.0625	0	0.69049	0.678073	1.17625	1.5629	0
0.6017	0.775077	21.3179	25.5675	0.598753	0.754577	6.636	6.28696	25.6875	68.375	0.832217	0.836963	0.679848	1.82756	1.2474	-4
0.636153	0.793686	20.2665	24.508	0.632447	0.760539	8.83946	10.9255	65.125	82.5625	0	0.474579	0.637347	1.13637	1.97329	0
0.630439	0.788262	21.7229	25.6179	0.53977	0.641753	4.75762	11.3479	26.875	17.5	0.740039	0.729572	0.936331	1.71968	1.70064	-1
0.63088	0.771633	21.4035	25.2695	0.610064	0.73884	4.75762	11.3479	16.4375	58.4375	-0.842188	0.878512	0.666851	2.12688	1.26212	-1
0.735004	0.871811	20.9598	25.4192	0.863941	0.939032	7.90074	5.42459	55.5625	18	0.0221354	0.619384	0.558448	1.67299	1.17146	-3
0.739276	0.867982	20.7315	25.3053	0.808588	0.909385	14.5953	5.42459	51.1875	16.1875	0.835938	0.456428	0.775336	1.14017	1.4822	0
0.674422	0.844858	21.7249	26.886	0.67555	0.830323	14.5953	9.41418	36.6875	23.625	0.0133929	0.825059	0.81328	1.66464	1.15855	-2
0.732736	0.866242	22.9785	27.3072	0.802004	0.905839	7.46333	9.34148	32.875	24.1875	-0.558594	0.675181	0.528675	1.08714	1.21955	0
0.598934	0.775167	20.5645	24.2018	0.639021	0.773377	16.2575	25.7009	20.5	25.9375	0.310319	0.855909	0.978071	1.26414	2.42116	-4
0.938548	0.959275	25.9829	28.8113	0.896316	0.93791	5.63782	5.99837	14.1875	13.9375	-0.667969	0.841909	0.66696	1.25358	1.05156	-1
0.642753	0.810043	21.9538	26.4543	0.666273	0.805204	5.63782	5.99837	20.3125	25.375	0.55306	0.897111	0.486797	1.3941	1.12017	-3
0.622312	0.795782	22.2752	26.1921	0.557218	0.678915	16.324	11.5073	17.25	15.8125	0	0.862142	0.759569	1.77018	1.16541	0
0.771153	0.878462	20.3628	24.338	0.8439	0.919431	7.89916	7.32198	22.1875	66.0625	0.164394	0.641024	0.425171	1.07072	1.10767	-1
0.656254	0.835294	22.317	26.5847	0.621089	0.767181	15.0375	6.90502	11.875	19.875	-0.220703	0.928554	0.850811	1.41096	1.81584	1
0.669589	0.798091	20.3607	24.6222	0.737634	0.847507	20.2219	13.8357	22.6875	31.5	0.60811	0.288002	0.628802	1.05755	1.10345	-1
0.579015	0.723076	20.8405	24.1407	0.501006	0.616354	8.61556	4.75737	17.625	41	-0.508231	0.898266	0.729898	1.68858	1.40812	1
0.689609	0.835935	21.9414	26.1101	0.77848	0.880498	25.8216	4.75737	57.4375	12.875	-0.108073	0.681615	0.895425	1.27612	2.46247	1
0.666294	0.837226	22.1247	26.93	0.692638	0.83856	21.7706	7.99804	63.3125	68.9375	0.109654	0.700067	0.520238	2.063	1.29124	1
0.654824	0.836264	20.5473	26.1959	0.69011	0.866419	13.1964	6.10877	44.375	50.125	1.28385	0.752833	0.523452	1.28692	1.14219	-2
0.691628	0.848574	21.7055	26.843	0.764031	0.900146	5.32213	6.10877	34.75	13.625	0.246931	0.724904	0.924235	1.43076	1.74361	1
0.709382	0.853966	21.6721	26.3571	0.782702	0.887027	5.32213	22.6603	32.3125	32.8125	0.111328	0.263802	0.691925	1.40078	1.87277	0
0.809613	0.898824	23.5252	27.8828	0.891056	0.950398	16.0383	7.22603	35.375	39.125	-1.41953	0.804244	0.657592	1.37832	1.2857	-2
0.871993	0.948053	26.0647	30.972	0.898807	0.960741	16.0121	7.22603	20.125	17.8125	-0.405649	0.666256	0.58148	1.26688	1.22546	0
0.73094	0.868628	21.7952	26.6537	0.821431	0.913476	16.6944	6.84239	13.875	38.125	-0.441406	0.904984	0.829649	1.34757	1.24882	-2
0.639538	0.751507	20.0773	23.084	0.881	0.934037	21.9283	16.3676	27.0625	23.875	-0.0367839	0.73833	0.943488	1.76548	1.69962	-2
0.939733	0.96313	27.3447	29.8463	0.880212	0.924942	6.71099	5.56471	43.0625	17.9375	-0.0442708	0.595569	0.815321	1.35279	1.40218	-1
0.570049	0.704456	20.3984	23.9187	0.503989	0.600792	6.71099	5.56471	27	16.6875	-0.461979	0.731927	0.855362	1.3335	1.29991	2
0.701172	0.846632	21.7982	25.8362	0.788475	0.886921	7.82696	7.80349	30.375	23.4375	0.193359	0.91159	0.590268	1.82238	1.06582	0
0.658482	0.831135	22.6263	26.745	0.61513	0.7587	7.82696	20.2835	70.5625	29.875	0.2	0.561209	0.524633	1.67588	1.13384	-2
0.723792	0.862846	23.5584	27.5201	0.744739	0.856024	4.61139	15.4764	19.875	63.1875	0.877604	0.849918	0.610644	1.23264	1.16463	-1
0.654986	0.827695	21.008	25.3896	0.675256	0.809791	4.61139	12.2375	35	33.375	0.384766	0.815258	0.853448	1.31189	1.57826	-3
0.603866	0.778614	20.2266	24.041	0.664515	0.803685	12.3407	21.5319	40.5	59.875	-0.580078	0.756307	0.769018	1.48547	1.23805	1
0.609898	0.785899	21.7163	25.445	0.595009	0.733171	12.3407	12.2375	37	43.8125	0.37207	0.840779	0.667376	2.3588	1.2217	0
0.561811	0.747937	21.1631	24.8803	0.460678	0.582879	9.2256	15.6985	68.25	69.9375	-0.360026	0.857056	0.808938	2.65538	1.43648	-3
0.596844	0.774149	20.8483	24.3573	0.641367	0.754306	9.2256	16.8018	59.875	46.5	-0.139323	0.655988	0.943046	1.25491	1.74531	0
0.679335	0.830213	21.4751	26.0181	0.684423	0.805523	11.3495	9.60322	23	33.0625	-0.0978795	0.689304	0.862947	1.45697	1.35511	2
0.664197	0.811637	21.3987	25.6765	0.687951	0.809758	8.09192	4.56857	12	18.0625	-0.370931	0.936794	0.641598	1.58503	1.2737	2
0.730408	0.84307	20.3371	24.6091	0.771109	0.877373	10.8149	4.56857	25.6875	30.875	-0.38457	0.615602	0.646713	1.53062	1.23609	3
0.889944	0.918988	23.2995	26.4953	0.933221	0.964905	8.09192	8.00038	11.8125	54.875	-0.0104167	0.81105	0.710125	1.20315	1.354	0
0.679174	0.829947	23.0668	27.3521	0.651759	0.781364	7.23598	8.00038	24.9375	30.5625	0	0.914136	0.850411	1.54138	1.37687	0
0.616063	0.788105	22.5697	25.7345	0.569677	0.682803	10.8149	7.97715	38.0625	11.8125	-0.0429688	0.954182	0.887709	1.94886	1.50057	0
0.651501	0.837424	22.5615	26.2986	0.702024	0.815267	7.23598	7.97715	15	70.9375	-0.204427	0.914566	0.595467	1.38667	1.29918	2
0.702395	0.857131	23.9023	28.1085	0.712228	0.830414	10.7612	9.65507	49.5	61.625	-0.416016	0.822775	0.59927	1.19935	1.32195	1
0.702226	0.843811	23.2507	27.5575	0.747105	0.84538	11.4914	5.40504	48.9375	19.375	-0.0273438	0.768488	0.912563	1.92157	2.09903	1
0.665726	0.829801	21.6828	26.2851	0.705388	0.841686	11.4914	5.40504	47.125	28.8125	-0.348307	0.894912	0.780417	2.12158	1.51684	1
0.634973	0.82145	20.6202	26.6527	0.63251	0.842608	15.7121	8.81853	55.75	43	-0.119978	0.910929	0.795401	2.44575	3.49881	4
0.722684	0.866667	21.0785	26.3313	0.835202	0.9321	15.7121	5.71897	19.6875	31.375	-0.482422	0.674649	0.697874	1.17793	1.48136	-1
0.75147	0.881966	21.9611	26.3604	0.84808	0.922627	25.3076	7.54798	41.875	63.5625	-0.702635	0.945171	0.367785	1.7127	1.51827	2
0.754607	0.859867	20.1372	24.6724	0.804767	0.899765	10.0585	5.71897	16.5	22.5625	-1.87109	0.883253	0.890704	1.35767	1.54055	2
0.555359	0.712574	21.8208	25.4032	0.396302	0.53625	4.21171	9.42343	12	49.6875	1.08594	0.772623	0.67321	1.22134	1.26294	0
0.770651	0.88489	21.8522	26.8879	0.875416	0.947592	4.21171	9.6332	12	38.25	-0.119727	0.799848	0.891694	1.39969	1.5464	-1
0.854283	0.921096	23.0839	27.4463	0.95693	0.98406	6.89889	5.48715	25.6875	11.375	0	0.868143	0.828051	1.30774	1.16862	0
0.801093	0.901836	22.7857	26.2153	0.929172	0.965393	10.283	15.4524	39.375	22.9375	0.185677	0.869148	0.928473	1.3876	1.55444	-2
0.749771	0.881813	21.2342	25.7457	0.84072	0.920449	8.31302	5.48715	46.4375	20.75	-0.363351	0.933671	0.852199	2.40281	1.40004	-1
0.846747	0.913447	21.5955	25.4157	0.93852	0.973212	5.98838	13.2032	41	37.3125	0.139369	0.804937	0.77483	1.26165	1.30675	-1
0.685493	0.851086	21.7673	25.8873	0.717111	0.825583	5.98838	17.6426	15.8125	45.25	-0.355469	0.701067	0.843007	2.2992	1.63549	0
0.681295	0.826888	22.5616	26.7687	0.667223	0.775821	7.77942	10.7034	33.75	11.5625	-0.00976562	0.771198	0.90552	1.34394	1.61179	0
0.679805	0.818752	23.7483	26.9694	0.673721	0.794749	7.77942	12.5457	17.625	38.1875	-0.111123	0.884495	0.653071	1.95596	1.26175	2
0.724479	0.850525	21.3864	25.8361	0.775473	0.885606	12.1132	12.5457	32.5625	33.75	0	0.834989	0.775742	1.62192	1.8433	0
0.866368	0.914543	22.913	27.4585	0.893754	0.955535	9.00531	10.7034	17.375	12.875	0.258464	0.937495	0.877002	2.18111	1.55056	-1
0.541951	0.697657	19.7912	23.629	0.518924	0.660376	8.82975	21.4601	73.5625	23.9375	0.0351562	0.868515	0.690514	1.56257	1.11803	1
0.6742	0.82108	22.3859	26.3346	0.653174	0.798611	13.6414	25.8815	47.3125	29.875	0.28683	0.759326	0.923312	1.82166	1.52466	-2
0.540918	0.684569	19.6239	22.7458	0.491583	0.595653	9.00531	9.71813	35.625	16.5625	0	0.826435	0.975003	2.25367	2.50456	0
0.688953	0.842696	20.6811	25.7494	0.763619	0.89139	5.78542	12.1954	42.625	15.4375	-0.0761719	0.868144	0.947257	2.1314	1.81283	0
0.666731	0.842002	19.8592	22.489	0.787171	0.868237	10.8348	9.29444	83.9375	17.4375	-0.370226	0.9081	0.952805	1.72068	1.76971	2
0.901043	0.929852	23.9501	27.0167	0.935099	0.964736	5.78542	9.29444	13.4375	25.5625	0.09375	0.840664	0.884085	1.50515	1.29546	-2
0.63623	0.805607	21.1909	25.6389	0.620431	0.769731	7.18013	10.1264	24.375	31.375	-0.136719	0.850728	0.938443	1.80614	1.59236	-1
0.632974	0.792251	20.0566	24.0635	0.693645	0.821046	8.38693	8.33236	26.4375	33.25	-0.153832	0.9568	0.915447	2.25144	1.60137	2
0.610508	0.776593	20.2202	24.1519	0.674759	0.801956	8.38693	6.65392	44.5625	46.6875	0.22832	0.789665	0.322024	1.37295	1.52301	-1
0.681518	0.834072	21.0783	24.8652	0.749759	0.845342	7.7264	10.3942	16.6875	42.875	0.0235073	0.795577	0.634856	1.21854	1.95992	1
0.628647	0.797673	20.5957	24.1843	0.633148	0.733609	7.7264	6.65392	22.4375	34.6875	0.441732	0.747793	0.900074	1.37783	1.61053	-1
0.755614	0.86666	19.7901	23.5292	0.810738	0.884327	38.6163	8.56417	16.0625	16.6875	0.130859	0.988467	0.275382	4.32056	1.07444	2
0.689077	0.836682	20.8418	24.9045	0.762271	0.871737	38.6163	7.46651	19.875	31.5	0.00260417	0.777002	0.871336	2.12981	1.42534	-2
0.684286	0.826396	22.1988	26.9902	0.687732	0.824871	8.14711	7.46651	36.5625	35.0625	0	0.936252	0.750203	1.65147	1.30021	0
0.654152	0.799499	22.5261	26.9194	0.606312	0.749472	5.04915	7.67998	20.4375	28	0.304492	0.804431	0.732174	1.37928	1.20683	-6
0.676662	0.822367	22.9482	27.4189	0.642998	0.792762	10.7295	8.1645	39.25	36.3125	-0.438895	0.733542	0.806632	1.71468	1.44093	0
0.794269	0.922685	24.1019	28.6954	0.91009	0.965732	5.04915	7.67998	34.5625	30.6875	0.929688	0.879729	0.526212	2.18255	1.16463	0
0.906521	0.951139	24.7469	29.2653	0.960933	0.985719	10.7295	8.12406	26.9375	83.3125	0	0.876887	0.903609	1.60221	1.81506	0
0.777541	0.861011	20.4643	23.8451	0.919303	0.961459	10.5215	6.9508	43.375	15.0625	-0.61277	0.860124	0.770651	2.15068	1.19036	-2
0.686267	0.849319	21.8667	27.1632	0.788202	0.914288	8.75362	6.9508	28.4375	40.4375	0.414062	0.945039	0.795923	2.34167	1.30261	-1
0.697778	0.847737	22.0766	26.5016	0.7659	0.883522	8.25334	5.73554	47.9375	33.625	0.382335	0.742352	0.796807	1.45859	1.95557	1
0.645392	0.825032	21.4071	26.3857	0.648124	0.818538	8.25334	7.92159	12.75	27	-0.285211	0.653792	0.850529	1.25087	2.41365	-1
0.562648	0.710024	20.6497	23.4287	0.46453	0.558348	10.6596	5.82116	44.5	17.4375	0.216146	0.397725	0.415956	1.31984	1.12739	2
0.678265	0.841901	21.0178	26.4578	0.698348	0.862099	13.0154	9.72051	27.8125	47.3125	0.0363281	0.7866	0.844728	1.64726	2.05693	-1
0.767787	0.884788	21.1283	26.014	0.837923	0.928676	19.0273	5.73554	32.25	11.125	0.386471	0.817383	0.914843	1.30365	1.45826	-2
0.575007	0.738525	20.7413	23.8771	0.453482	0.570441	17.4688	6.24914	37.3125	18.9375	-0.221484	0.866766	0.46402	2.22002	1.20366	1
0.720492	0.864551	21.3623	25.7662	0.772528	0.875902	15.2044	9.72051	72.625	13.3125	0.156901	0.684927	0.921903	1.26447	1.55558	-3
0.822111	0.909388	22.4648	26.8908	0.884793	0.94807	15.2044	11.1734	25.625	27.875	-0.512695	0.909188	0.874222	2.02262	1.32219	2
0.804563	0.8973	21.2131	25.9383	0.881138	0.949934	27.721	4.81198	106.25	20.25	-0.979004	0.67278	0.764283	1.49738	1.28837	-1
0.82682	0.903301	20.6947	24.851	0.894515	0.951049	10.848	4.81198	74	14.5	0.355469	0.79922	0.495815	1.38477	1.29124	0
0.868497	0.906831	22.7744	26.1672	0.9314	0.96564	10.848		26.1875	21.1875	-0.0748698	0.767783	0.75112	1.27208	1.55504	0
0.79957	0.886582	23.3236	26.6331	0.869546	0.929469	16.0306	9.50444	43.0625	17.375	0.484375	0.785351	0.965432	1.82006	2.27313	0
0.804594	0.910572	22.0846	26.8179	0.896834	0.956121	15.2212	9.56544	11.5625	14.875	1.33952	0.674894	0.72015	1.82368	1.49063	-1
0.554702	0.697657	20.2018	22.7835	0.433004	0.521964	15.293	9.50444	83.375	30	-1.02951	0.836448	0.631573	2.54909	1.10656	8
0.728979	0.864437	22.7194	26.989	0.80419	0.897927	5.09489	9.52513	14.25	13.5	-0.123438	0.881882	0.645347	1.71747	1.2162	0
0.683765	0.832338	22.3772	26.4551	0.654675	0.762957	5.09489	9.56544	17.4375	24.8125	1.56055	0.897683	0.89701	2.88069	1.39748	-3
0.645166	0.79291	22.5555	26.2561	0.567943	0.697595	6.78632	9.52513	19.625	21.125	0.0904948	0.872495	0.817396	1.42984	1.36286	-3
0.62813	0.786786	21.2383	25.3791	0.621305	0.77334	6.78632	10.3139	28.4375	49.0625	0.125488	0.867303	0.829604	1.54812	1.52043	0
0.771818	0.88736	20.7145	25.8892	0.803669	0.904819	8.88371	11.0798	29.25	55.5625	0.638021	0.723541	0.749293	1.61869	1.84171	-2
0.635153	0.780302	20.6464	24.012	0.705442	0.813524	8.88371	8.71293	14.5625	73.6875	-0.24566	0.868706	0.554043	1.73895	2.19335	0
0.703588	0.822395	20.3684	21.6399	0.587414	0.637372	13.6818	11.4072	52.25	31.875	-0.538737	0.585467	0.912807	1.16372	1.764	-1
0.735264	0.848091	21.6848	25.3815	0.833065	0.90964	10.7819	8.71293	18.75	60.9375	1.45	0.486543	0.734084	1.66617	1.88983	-2
0.805719	0.894689	23.1705	26.6735	0.909293	0.954306	8.06791	10.2231	17.25	26.125	0.117925	0.787864	0.901456	2.28444	1.43334	-1
0.813339	0.89074	23.8077	27.5261	0.918559	0.96238	8.06791	17.3157	27.1875	22.25	-0.0576172	0.70943	0.807217	1.43042	2.95898	1
0.550599	0.712887	20.9941	24.3789	0.481385	0.618719	6.15541	13.9042	39	57.3125	-0.0839844	0.733729	0.742903	1.32559	1.24718	1
0.828147	0.897621	23.0344	25.7147	0.902476	0.941056	6.15541	15.5369	50.6875	11.6875	-0.983724	0.530837	0.619147	1.21233	1.21601	0
0.698261	0.826221	22.8384	25.8738	0.847679	0.913367	9.45174	13.9042	28.0625	77.375	0	0.667997	0.756997	1.2488	1.41689	0
0.631458	0.789347	20.9058	24.7298	0.61644	0.73504	9.45174	12.1501	35.375	37.0625	0.164062	0.518639	0.682687	1.85328	1.21142	0
0.756751	0.869091	21.2607	25.4759	0.802626	0.883869	11.7472	12.1501	51.6875	23.75	-0.327018	0.500801	0.868027	1.18888	1.43117	2
0.566737	0.733951	20.2344	23.3316	0.434321	0.523576	8.80761	9.53698	50.875	57.375	-0.0464844	0.651258	0.876339	1.63074	1.75524	1
0.684382	0.837016	21.8887	26.5862	0.747999	0.866354	9.7177	9.53698	63.625	24.5625	0.263021	0.541593	0.499153	1.26388	1.30977	-1
0.698036	0.835414	20.157	24.1657	0.810841	0.897567	7.56941	7.47722	51.0625	43.625	0	0.15702	0.737492	1.15536	1.47045	0
0.740043	0.870063	21.3432	25.8596	0.816986	0.903982	8.80761	4.02992	54.25	22.4375	-0.575684	0.645533	0.732844	1.27092	1.51489	-7
0.75284	0.870374	20.2455	24.7795	0.826073	0.911614	7.53883	7.47722	38.5625	17.6875	-0.140563	0.505643	0.872039	1.14754	1.43172	-2
0.671212	0.844037	21.4331	27.0826	0.730532	0.880445	7.53883	4.02992	57.25	11.8125	0.31901	0.550311	0.753756	1.10757	1.26301	0
0.551711	0.690367	20.6922	23.4339	0.338894	0.399518	3.54639	7.99707	14.4375	56.375	0.408854	0.870775	0.602298	1.81208	1.50882	2
0.699408	0.850002	22.1923	27.5864	0.721858	0.870317	3.54639	4.87441	14.0625	15.3125	0.984375	0.808572	0.888761	1.91205	1.50374	2
0.911156	0.949421	24.178	28.4165	0.952519	0.981087	6.81559	5.94677	22	11.875	-0.429688	0.691877	0.854226	1.27207	2.85251	1
0.663314	0.815241	21.7002	26.448	0.707266	0.845741	6.81559	12.5841	31.5625	19.375	-0.543099	0.901475	0.878657	1.41014	3.01424	2
0.669799	0.827528	21.7286	26.1681	0.699202	0.824874	16.6733	5.94677	14.5625	50.375	0.695703	0.816783	0.860527	1.27258	1.55601	3
0.78893	0.900797	21.9144	27.4907	0.862187	0.951237	13.6726	11.3208	28.6875	34	-0.15918	0.78759	0.832371	1.18773	1.39052	0
0.780606	0.899767	21.0361	26.5564	0.839778	0.937582	26.9271	17.9733	15.3125	40.75	-0.27846	0.543349	0.755677	1.08132	1.61647	0
0.775939	0.899883	20.8632	25.206	0.855921	0.926497	7.89911	12.0915	24.25	16.0625	-0.181374	0.742136	0.849899	1.35747	1.68667	1
0.818659	0.899109	21.1939	24.7945	0.905938	0.950933	7.89911	12.0915	12.4375	45.75	-0.120605	0.83955	0.681214	1.35844	1.9316	2
0.832113	0.918825	22.0123	26.9458	0.923217	0.969294	12.8898	19.8888	41.875	34	0.233464	0.611462	0.511074	1.51423	1.13129	-3
0.812431	0.908446	22.4501	27.6024	0.906202	0.963904	37.2695	14.2452	23.375	23.6875	0	0.71995	0.344479	1.68854	1.38143	0
0.786544	0.897987	21.5581	26.2814	0.854254	0.935737	37.2695	17.6353	28.5	75.125	0	0.910668	0.622911	2.10276	2.74305	0
0.732076	0.862563	21.5905	25.5653	0.791682	0.881794	4.29338	8.41284	11.5625	18.6875	1.45466	0.392388	0.468371	1.11312	1.23216	-2
0.709771	0.838399	23.9075	27.9074	0.733806	0.840107	4.29338	8.41284	19.9375	40.25	-0.0078125	0.719149	0.661237	1.12836	1.42791	1
0.636221	0.787651	21.568	24.8441	0.553515	0.647143	10.6528	4.89941	89.4375	13.25	0	0.750711	0.841688	1.46424	2.53967	0
0.89668	0.942917	23.8271	26.8686	0.83807	0.901859	9.08762	4.89941	97.4375	11.1875	-1.18301	0.464872	0.928512	1.81139	2.28991	1
0.705452	0.838917	20.7318	25.5	0.798854	0.906999	9.08762	4.26827	72	32.5	-0.00926482	0.684207	0.698433	1.42606	1.34474	-1
0.782774	0.888163	20.9402	25.5875	0.895945	0.956719	22.4023	4.26827	63.75	16.9375	0.0283746	0.80279	0.608541	1.40052	1.29292	-1
0.816154	0.902487	22.9752	27.9366	0.853958	0.93976	14.342	6.71187	53.375	33.0625	0.570032	0.719488	0.819359	1.31537	2.02358	-2
0.856077	0.91942	23.1354	27.0917	0.916336	0.9603	10.5554	7.1407	19.5	34.1875	-0.245739	0.613805	0.668467	1.53581	2.39702	3
0.645424	0.793999	21.4031	25.0138	0.603054	0.72093	6.9501	6.71187	20.25	56.75	2.30339	0.73153	0.547544	1.92048	1.27701	1
0.941322	0.960961	26.034	30.0701	0.895442	0.952782	6.9501	7.91003	32.9375	43.8125	0.163826	0.710159	0.61886	2.44824	1.21599	-1
0.535808	0.689341	20.583	23.2314	0.424839	0.527553	9.54091	7.75885	57.125	37.125	0.210728	0.65863	0.659465	1.39475	1.38011	-1
0.548987	0.688612	20.6665	23.8275	0.416554	0.501416	8.98584	7.75885	72.75	57.5	0.571615	0.512116	0.462131	1.31809	1.17046	-3
0.726932	0.829079	19.5944	22.9597	0.861174	0.928247	10.4125	7.1407	28.875	12.5	0	0.720792	0.965552	1.18002	2.71029	0
0.944779	0.974946	30.3949	34.0715	0.884319	0.946523	8.73607	7.88028	19	30	-0.726423	0.783691	0.75127	1.75329	1.36291	1
0.766359	0.844281	21.2527	23.8619	0.861354	0.9149	9.54091	18.3029	78.8125	49.5625	0.490066	0.453261	0.971087	1.18364	2.44288	-4
0.83995	0.896671	21.8315	25.4419	0.916015	0.958904	6.07553	17.4075	16.625	21	0.767857	0.724663	0.90342	1.38094	1.46045	-4
0.66541	0.801657	20.9068	24.2315	0.722878	0.820073	6.17111	17.4075	73	15.5	-0.844792	0.524776	0.706198	1.80915	1.1343	-2
0.730899	0.85961	21.4551	25.5844	0.748642	0.846605	10.4389	17.5651	18.0625	20.375	-0.0109375	0.847764	0.640275	1.98668	1.68788	0
0.874184	0.941244	24.2255	28.3376	0.898423	0.953338	6.07553	27.7428	11.6875	12.875	0.215488	0.85185	0.663825	1.58932	1.0798	1
0.880237	0.942984	23.9182	28.7834	0.913501	0.967114	7.89827	5.21064	32	19.125	0	0.701224	0.873936	1.25449	1.33312	0
0.729435	0.85656	20.1808	24.2868	0.808344	0.895597	11.9622	8.13245	105	39	0	0.917235	0.866647	4.57764	1.35063	0
0.5266	0.665278	20.4024	22.5736	0.339333	0.397461	7.04248	5.21064	41.75	15.0625	0.882779	0.800465	0.849174	1.55431	1.2137	-4
0.661786	0.800091	21.1499	25.1925	0.768464	0.869112	7.04248	8.75255	69.25	34.25	0.333984	0.505805	0.611237	1.22064	1.77968	3
0.687106	0.837279	21.405	25.7217	0.777526	0.883846	7.30748	31.8828	41.9375	35.9375	-2.46875	0.720065	0.63682	1.27036	1.17969	0
0.666718	0.815098	21.8977	25.9986	0.699143	0.810668	12.8814	22.4091	60.9375	15.9375	0	0.357778	0.538879	1.20763	1.06011	0
0.653151	0.809699	20.5858	24.4056	0.749507	0.851977	13.9157	15.0465	58.75	15.5625	1.72045	0.554026	0.931388	1.26677	1.50077	-6
0.735751	0.859474	21.6439	25.5644	0.767327	0.864903	10.7877	15.0465	108.688	29.9375	0.0863715	0.819358	0.955344	2.3881	2.33557	0
0.700616	0.815065	20.5229	24.4186	0.792859	0.887161	7.06985	6.76315	44.75	61.375	0.48328	0.655273	0.355507	1.43962	1.31962	-1
0.669867	0.803915	21.0534	23.7345	0.746164	0.823693	7.06985	6.76315	71.1875	48.9375	-0.0214844	0.581006	0.630617	1.19812	1.48335	0
0.748158	0.888112	21.6241	26.7366	0.836908	0.934393	6.36821	7.14369	46.3125	51.5625	1.07799	0.578842	0.401483	1.48367	1.23814	2
0.704404	0.855364	21.1345	25.3554	0.837613	0.926162	3.8658	8.31258	17.5	91	1.03389	0.918171	0.680513	2.06571	1.86771	1
0.702641	0.840164	22.253	25.8095	0.791619	0.88289	3.8658	8.31258	17.5625	12.4375	0.362032	0.52588	0.628628	1.43355	1.28391	-6
0.532006	0.680061	21.4076	24.6196	0.352013	0.461917	10.5458	8.06971	26.0625	21.8125	-0.324219	0.750736	0.835893	1.26748	1.20744	0
0.464752	0.737631	20.1512	22.9942	0.336643	0.560945	5.70567	10.6708	51.875	20.75	0.226318	0.627399	0.71268	1.67371	1.15295	0
0.64765	0.807185	21.381	25.2738	0.57031	0.71765	11.7048	10.2492	72.6875	13.1875	0.33744	0.44817	0.704437	1.10034	1.15985	0
0.773371	0.878105	21.324	26.808	0.862387	0.948861	11.7048	6.44145	60.375	20.5625	0.34375	0.267252	0.698708	1.16959	1.23154	0
0.864199	0.930147	25.9527	30.7563	0.896376	0.961737	6.25126	5.12033	25.75	21.75	-0.175889	0.632575	0.806729	1.13834	1.38555	-1
0.816811	0.885145	21.0924	24.7159	0.884512	0.941839	10.5458	4.20263	45.75	16.125	0	0.487764	0.175421	1.07623	1.17414	0
0.849329	0.934323	26.5678	32.2518	0.864047	0.9555	17.7389	8.78114	61.0625	98.1875	-0.453385	0.834716	0.61807	1.54306	1.39683	1
0.819851	0.886053	22.1472	25.3572	0.92424	0.960588	17.5378	4.20263	23.25	18.9375	0.4406	0.640931	0.709356	1.12524	1.37384	-2
0.866632	0.910793	23.0278	26.6371	0.921392	0.963766	7.38325	5.12033	17.25	29.4375	0.221875	0.795503	0.856637	1.136	3.13072	1
0.740885	0.858891	20.7381	24.8342	0.900235	0.955016	9.34884	9.96681	72.1875	63.3125	-0.0114183	0.510808	0.726084	1.81241	1.34216	0
0.817782	0.890177	22.5865	25.6142	0.880727	0.931308	7.38325	7.3302	33.3125	31.125	0	0.636529	0.739179	1.10272	1.43641	0
0.654078	0.80521	20.928	24.6906	0.68055	0.803845	7.58459	7.3302	50.0625	45.1875	0.0214844	0.460028	0.810052	1.71711	1.50274	-1
0.527138	0.685742	20.4695	23.5898	0.402101	0.498198	7.58459	9.92592	64.6875	30.875	0.279199	0.579045	0.861871	1.20045	1.26938	-2
0.642333	0.791744	20.6043	24.1684	0.611744	0.719195	18.2367	8.59334	13.8125	57	-0.182183	0.69116	0.768776	1.19874	1.56734	5
0.696446	0.827116	20.7952	24.7854	0.75541	0.851867	32.3147	8.11499	38.0625	11.5625	0.0396391	0.66612	0.626075	1.1771	1.6065	-1
0.645534	0.772744	20.678	23.7665	0.65003	0.724635	10.3141	10.3656	26.9375	37.125	-0.630078	0.780991	0.911195	1.45163	2.63959	-2
0.611025	0.74421	20.4722	23.4697	0.61463	0.694687	12.536	4.68084	28.5	17.6875	-0.0872396	0.787551	0.348657	1.67057	1.29798	-2
0.604503	0.751185	21.5078	25.4135	0.591707	0.721417	9.75828	4.68084	12.5625	45.9375	0.179548	0.439652	0.850849	1.14589	2.13214	-3
0.714177	0.849933	20.1334	23.3221	0.740187	0.813521	5.41217	9.51891	21.25	77.3125	-0.736654	0.898314	0.449772	1.52689	1.29762	1
0.636128	0.812518	19.9525	24.6566	0.702456	0.848518	5.41217	5.59035	26.375	13.4375	0.105382	0.421908	0.810166	1.1184	2.10174	1
0.687171	0.836258	21.2321	25.4082	0.754406	0.869297	27.2847	7.46021	12.875	22.25	0	0.939671	0.778227	1.67972	1.18369	0
0.661574	0.82377	19.5831	23.7578	0.74192	0.861795	38.0321	7.76471	20.5	74.8125	0	0.786009	0.625583	1.20677	1.20717	0
0.618025	0.760205	21.868	25.5682	0.59042	0.708008	6.4417	7.76471	16.75	25.5	0.107422	0.469708	0.532423	1.44245	1.96455	-3
0.623772	0.780219	20.875	24.6223	0.627326	0.755611	6.4417	8.44333	27.625	50	0.609592	0.661749	0.718243	1.27288	1.1889	-1
0.825274	0.898054	21.4961	25.9145	0.903095	0.95975	6.72535	8.44333	49.0625	54.3125	-0.102507	0.774571	0.899239	1.71837	1.82197	1
0.92032	0.96158	27.3431	31.4893	0.904421	0.959593	8.28952	5.36322	22.5625	13	0.785423	0.651715	0.825737	1.13769	1.3105	-3
0.776237	0.880735	19.9032	24.9507	0.899607	0.962614	7.01088	5.36322	45.0625	13.4375	-0.0016276	0.840043	0.909407	1.45412	1.41356	1
0.848614	0.922356	22.8336	27.053	0.924527	0.967883	15.3925	10.4664	11.8125	51.625	0	0.698905	0.44016	1.50057	1.31682	0
0.936596	0.973834	29.7115	34.8316	0.933247	0.977801	6.81901	13.4397	19.25	58.125	-0.732096	0.52975	0.544551	1.27889	1.28908	1
0.718225	0.860303	21.5954	25.9527	0.800066	0.901149	6.81901	11.3279	47.9375	117.812	1.80273	0.813065	0.839316	1.5438	1.37709	-1
0.938241	0.973414	31.2462	35.8089	0.873748	0.948146	13.7341	7.18066	95.0625	20.1875	0.301042	0.964486	0.417821	2.35513	1.88616	-2
0.974086	0.98649	29.1809	33.0379	0.931034	0.973524	14.627	7.18066	63.5625	70.1875	-0.669271	0.96973	0.489809	2.39894	1.19539	-1
0.916951	0.956303	27.9043	31.9326	0.841182	0.918503	6.26164	7.90083	17.6875	52.75	0	0.909209	0.610692	1.66772	1.19263	0
0.913653	0.957942	28.3653	32.1198	0.893064	0.950438	6.26164	7.34394	17.1875	46.875	0.925047	0.909159	0.366501	1.65378	1.11624	-4
0.633921	0.780224	21.4599	24.8699	0.581356	0.687031	15.8792	7.90083	33.6875	58.3125	0.727539	0.763658	0.595095	1.26123	1.19705	-3
0.778431	0.874432	21.7347	25.6463	0.871846	0.937523	24.028	10.6205	15	20.25	3.351	0.947812	0.673425	1.68962	1.13373	-6
0.630732	0.798907	21.8234	26.5346	0.699816	0.84376	6.58967	10.6493	32.5	29.3125	-0.711635	0.377808	0.867717	1.11865	1.53629	5
0.61752	0.785052	21.0215	24.4992	0.687558	0.806813	6.58967	10.6105	44.8125	53.5	0.159455	0.299704	0.638499	1.20797	3.26738	1
0.657988	0.822809	21.1731	25.1476	0.705598	0.822416	9.68678	10.6493	13.625	68.1875	-0.542839	0.900627	0.394736	2.87648	1.15138	1
0.694063	0.823996	21.497	24.7921	0.7303	0.812013	17.5299	10.6205	60.1875	32.9375	0.910352	0.807411	0.556481	2.07514	1.10639	1
0.76614	0.857334	20.6886	24.0934	0.866595	0.927332	7.21973	10.0613	14.875	70.375	-0.200778	0.802278	0.893759	1.14531	2.34342	-3
0.730761	0.858006	21.9167	26.0493	0.766484	0.858784	12.7497	17.1414	25.375	20.375	-0.584708	0.704294	0.27071	2.04113	1.05362	2
0.614959	0.76752	20.3572	24.3071	0.641899	0.763178	7.21973	10.0613	49.25	18	-0.589844	0.761169	0.579637	1.56094	1.18899	0
0.754371	0.857767	21.4691	26.3037	0.864672	0.943018	14.496	7.96508	23.625	12.5625	0.533193	0.650282	0.853585	1.49195	1.30696	-2
0.682942	0.810037	21.3419	24.5771	0.782625	0.859353	11.2274	5.79993	14.6875	30.1875	0.349309	0.708631	0.646598	1.21667	1.15812	-1
0.814411	0.912117	20.9162	25.9852	0.879722	0.950953	8.00279	7.96508	56	18.6875	-0.342566	0.779533	0.643019	1.88123	1.12837	2
0.699082	0.814064	20.128	24.3803	0.721181	0.831689	7.31555	5.79993	38.5	64.25	0.405134	0.632377	0.820977	1.16968	1.30813	-1
0.828519	0.909591	21.381	25.5227	0.893491	0.950502	5.04742	6.7232	24.9375	82.3125	-1.53906	0.597811	0.841692	1.36419	1.59911	0
0.677595	0.817177	22.6616	26.7232	0.602819	0.738366	8.65653	8.59841	37.3125	102.25	0.243342	0.719549	0.776379	1.19463	1.89887	-3
0.828498	0.899755	20.8577	25.0855	0.899186	0.955795	5.04742	7.92104	33.375	25.5625	-0.323893	0.464765	0.677586	1.55728	2.04406	-2
0.767832	0.851377	20.34	23.7269	0.856617	0.921236	8.00279	5.99447	29.3125	58.0625	-0.336654	0.882744	0.766193	1.48326	1.62209	2
0.774289	0.867738	21.4187	26.1459	0.881221	0.951133	6.06393	5.99447	12.6875	11.75	0.261719	0.743451	0.793393	1.32384	1.42947	0
0.679181	0.844693	20.3534	24.9776	0.778043	0.893178	6.06393	32.0228	19.75	40	0.580303	0.69132	0.745367	1.20287	1.5201	-4
0.621668	0.774125	20.4577	24.0525	0.616717	0.722002	9.21881	4.01206	15.0625	14.4375	0.00355114	0.616341	0.610435	1.31524	1.17716	0
0.592651	0.742421	20.4378	23.9828	0.576759	0.705065	15.4836	4.01206	24.125	17.125	0.346094	0.901977	0.740056	1.48144	1.19114	-1
0.795228	0.889048	21.5052	26.2453	0.867109	0.942997	15.4836	9.58284	14	16.9375	-0.353027	0.948628	0.833967	1.68501	1.26745	4
0.583054	0.721261	20.9661	23.8407	0.729933	0.828616	30.0745	18.4527	21.5625	41.625	0.690885	0.967951	0.909869	3.24628	1.87158	2
0.802206	0.89034	21.9221	26.9922	0.891126	0.958248	6.28599	40.1158	20.3125	17.625	-0.205078	0.85174	0.851276	1.41847	1.50844	-1
0.716134	0.848519	20.9126	25.2747	0.821833	0.915686	6.28599		26.625	16.9375	0.363002	0.729036	0.475513	1.31622	2.77743	-4
0.631274	0.795383	20.8155	25.2843	0.659906	0.801558	11.5322	7.74816	52.9375	12.8125	-0.0563151	0.753765	0.819433	1.30021	1.22534	2
0.864934	0.939202	22.8933	27.9416	0.901778	0.961337	11.2063	7.74816	18.5	15.75	-0.413839	0.918906	0.856561	1.46984	1.38322	2
0.778329	0.882976	21.1483	25.7718	0.887139	0.952447	8.15961	8.28436	12.3125	23.8125	-0.22666	0.829186	0.770339	1.25637	1.72244	3
0.651848	0.809175	21.2834	25.3574	0.75096	0.861298	5.51184	19.0248	13.5	52.0625	0.570312	0.793568	0.716629	1.83251	1.71492	0
0.555655	0.700529	19.7028	23.5083	0.528266	0.66381	12.5757	9.80834	37.125	81.1875	-0.346354	0.877197	0.962374	1.40549	2.34333	2
0.879054	0.943727	23.5507	26.7337	0.921732	0.955537	5.51184	6.36479	18.4375	14.3125	1.82259	0.919964	0.76511	1.51499	1.49991	-3
0.650959	0.803772	21.1304	25.5339	0.692847	0.817749	7.9037	5.44486	17.3125	13.25	0.685069	0.926185	0.505318	1.43304	1.26017	-6
0.68652	0.826578	21.7208	25.8542	0.751326	0.85406	9.12823	6.36479	51.5	38.1875	-0.615144	0.967034	0.902314	2.12182	1.6162	2
0.729377	0.853736	20.2085	25.3865	0.819501	0.926496	11.2063	5.44486	28.875	28.3125	0.503125	0.942002	0.828049	1.81061	1.26233	-4
0.788705	0.893206	20.4617	25.1365	0.868809	0.943504	4.80044	24.4812	17	18.3125	0.176482	0.752441	0.595758	1.20901	1.14896	2
0.584435	0.723246	20.0051	23.8691	0.590855	0.692761	4.80044		20.3125	11.1875	-0.572917	0.571734	0.87261	1.3462	2.27897	-1
0.748529	0.854972	20.8063	25.2939	0.849848	0.931198	15.33	5.7341	29.4375	19	0.337282	0.965069	0.77407	3.57493	2.02306	-3
0.896461	0.952681	24.1787	29.0403	0.935191	0.976547	6.52026	7.0945	25.3125	11.5625	-0.375592	0.98292	0.873842	2.86583	1.26286	5
0.780914	0.866806	20.6108	24.8337	0.885835	0.943807	8.66055	5.7341	21.1875	41.8125	0.145725	0.96684	0.781612	2.75427	1.92536	5
0.662357	0.821245	21.6942	26.3075	0.681726	0.827622	9.06291	11.094	13.25	42.3125	0.228516	0.380871	0.892787	1.18189	2.88537	-4
0.711108	0.849113	21.7782	25.5372	0.770044	0.868057	11.7759	5.55498	50.1875	21.375	-0.144477	0.966444	0.719816	2.41117	1.26036	-1
0.743861	0.879809	23.5469	28.311	0.836482	0.928616	9.06291	5.55498	20.25	37.25	0.118075	0.89277	0.66861	2.23823	2.08804	-3
0.822527	0.926071	23.2452	29.2678	0.898481	0.96868	19.8491	15.7122	45.125	25.9375	0.341319	0.671662	0.689127	1.21873	1.23286	2
0.702063	0.85122	20.7998	25.7339	0.787949	0.898367	7.71383	12.6583	42.6875	23.6875	0.387928	0.470206	0.87988	1.60966	1.74849	-2
0.716442	0.827108	20.4239	23.7779	0.865166	0.927481	6.61734	14.1719	46.4375	77.6875	-0.0945313	0.685922	0.920432	1.76763	1.7131	0
0.667428	0.824478	20.1056	24.5472	0.739838	0.864303	8.02744	9.79572	57.6875	43.1875	0.702119	0.753689	0.636551	1.19315	1.24519	-1
0.63643	0.793558	20.3657	24.8316	0.678961	0.820097	6.61734	10.1404	13.0625	39.6875	0	0.588205	0.643878	2.1286	1.2578	0
0.717002	0.83551	20.9067	24.7196	0.843511	0.920491	8.02744	9.79572	14.4375	53.8125	0.226634	0.751189	0.79703	4.48914	1.84708	-4
0.702719	0.828633	21.1193	25.2218	0.779656	0.879465	8.1272	8.97226	17.625	20.125	0	0.828179	0.736179	1.57758	1.29023	0
0.752624	0.867476	22.0645	25.5155	0.887442	0.939719	8.1272	8.97226	43	17.5625	0.147514	0.511091	0.692905	1.25062	1.13671	1
0.754561	0.867027	22.2591	25.7871	0.861653	0.922488	12.9365	10.4987	48.5	23.125	0	0.654009	0.890537	1.32099	1.40308	0
0.610898	0.753966	20.5128	23.9592	0.731044	0.839251	8.80101	10.4987	37.5	14.375	-0.0234375	0.57336	0.81043	1.23683	1.119	0
0.871392	0.937155	25.9775	31.2327	0.903002	0.965652	10.4636	11.024	54.5625	17.625	0.539844	0.46689	0.920009	1.24592	1.41732	-3
0.79845	0.916086	24.4061	29.8361	0.836922	0.938588	8.80101	31.7182	62.125	23.875	1.35671	0.570922	0.868991	2.18757	1.35086	-5
0.75194	0.876724	22.2886	26.283	0.745132	0.851448	9.67768	7.77897	54.125	37.9375	0.283398	0.520947	0.885985	1.58408	1.94846	-2
0.782707	0.890616	20.3854	25.0053	0.847418	0.927962	9.67768	7.77897	60.3125	15.25	0.0796875	0.921059	0.790136	2.37311	1.2138	0
0.875563	0.952082	28.1592	33.0162	0.804191	0.923379	13.6085	11.0318	39.375	55.125	0.263058	0.565954	0.7416	1.85843	1.46202	-2
0.799952	0.87807	20.3254	24.4913	0.883325	0.947308	5.78521	5.7127	28.0625	27	0.810547	0.906417	0.899874	1.4805	1.37914	-3
0.631035	0.777461	20.4276	23.5116	0.68241	0.770788	4.9824	5.7127	13	19.125	1.14542	0.288033	0.944795	1.10319	1.71699	-2
0.724671	0.849023	21.9892	25.9746	0.809033	0.897343	6.0663	10.997	12.5625	34.625	-0.261719	0.876713	0.952654	1.47862	2.84522	-3
0.706663	0.834926	19.9604	23.9129	0.829979	0.908682	4.9824	4.79784	17.3125	14.375	0	0.965423	0.7821	1.90809	1.27473	0
0.641376	0.78343	20.7107	24.7037	0.683709	0.803683	11.1664	4.79784	16.9375	12.25	0.299479	0.779694	0.735696	1.78383	1.2862	1
0.654864	0.817444	21.9545	26.6515	0.699216	0.842339	5.26702	10.997	26	19.375	0	0.911778	0.956038	1.476	1.72781	0
0.665127	0.775707	20.1297	23.8376	0.800456	0.889582	18.4622	11.0786	12.5625	22.3125	0	0.967786	0.980179	1.85145	2.44676	0
0.692649	0.825199	22.6907	26.3087	0.744646	0.843283	11.1664	7.33691	20	18.125	-0.16885	0.828866	0.941119	1.31686	1.73238	2
0.654476	0.798225	20.8613	24.3576	0.670876	0.777345	10.8004	7.33691	26.125	18	0.605523	0.912099	0.939851	1.5567	1.94226	-1
0.530076	0.685101	19.485	23.3599	0.415326	0.543868	10.8004	5.26968	37.75	14.8125	0	0.876119	0.812762	1.48947	1.27818	0
0.732082	0.861038	22.5315	25.9619	0.792185	0.868181	10.1763	5.26968	25.8125	18.1875	0	0.910396	0.68977	1.78256	1.50493	0
0.852726	0.931732	24.9579	29.7818	0.937384	0.976438	9.468	15.9376	29.4375	17.375	0.227228	0.840991	0.937297	1.36782	1.62979	3
0.64812	0.792236	22.7536	26.3042	0.622665	0.739449	9.468	9.09611	28.625	16.9375	0	0.831397	0.76497	1.2803	1.13914	0
0.636208	0.782671	21.8629	25.5269	0.637257	0.769344	7.16329	3.8423	22.9375	24.875	-0.591295	0.839198	0.957113	2.19899	2.15596	3
0.787827	0.888629	22.6951	26.5258	0.886292	0.945607	7.09464	3.8423	24.4375	33.375	0	0.850705	0.965852	2.31138	2.36899	0
0.560814	0.715745	20.5499	23.769	0.463373	0.572477	7.09464	5.86116	46.8125	18.9375	0	0.793374	0.77409	1.82576	1.31007	0
0.825896	0.923382	24.7023	29.5265	0.927857	0.973153	7.6126	5.43404	13.8125	23.1875	0	0.8215	0.856733	1.17867	1.37075	0
0.909446	0.962943	30.2686	35.788	0.734135	0.882207	7.6126	6.35411	36.0625	36.0625	0.0184152	0.932505	0.792265	2.98937	1.75608	1
0.726642	0.829766	21.5591	25.5857	0.882092	0.945315	11.3312	4.42386	41.5	11.6875	0.824219	0.916943	0.819659	1.55042	1.22708	0
0.732462	0.840642	20.1891	24.8823	0.86204	0.942495	10.0876	3.78014	33.4375	12.375	0	0.863212	0.455727	1.40979	1.26866	0
0.530564	0.686423	19.8449	22.9132	0.451354	0.570699	8.56835	6.35411	35.5625	13.875	1.0849	0.713812	0.466576	1.23421	1.33875	-8
0.735426	0.84398	20.4252	24.2912	0.82722	0.906156	8.56835	7.58723	18.625	36.25	0	0.665063	0.77692	1.06367	1.39994	0
0.8719	0.938874	23.7489	27.9464	0.873704	0.942249	8.62099	3.78014	39.6875	15.4375	0.0819336	0.736225	0.665786	1.16522	1.22926	-3
0.868051	0.938083	25.0508	29.8513	0.886693	0.953339	6.35297	11.172	18.625	49	-0.460938	0.718315	0.63409	1.22023	1.10687	0
0.808835	0.895214	20.9109	24.7071	0.881566	0.943115	6.95044	11.172	16.125	14.1875	0.0626578	0.824592	0.789017	1.16492	1.54353	-2
0.700686	0.827956	19.6761	23.8677	0.790638	0.887942	5.58193	7.59262	12.6875	43.0625	-0.451823	0.717579	0.817006	1.1406	2.33298	-2
0.956971	0.978244	33.4597	36.9455	0.741358	0.864255	5.58193	7.59262	20.75	16.6875	0.191821	0.889144	0.673909	1.69867	1.91965	1
0.848505	0.919834	21.7914	26.4838	0.915285	0.966733	10.4666	6.26972	18.5625	15.125	0.124721	0.7062	0.649969	1.19811	2.76539	-1
0.851145	0.919852	21.8853	26.4847	0.900724	0.959873	38.5617	6.26972	15	58.875	0	0.595638	0.720603	1.22853	1.27266	0
0.656263	0.791837	21.0221	24.8711	0.690131	0.800088	48.1955	7.77009	42.0625	30.1875	0	0.673408	0.551339	1.82472	2.08402	0
0.738264	0.874466	21.4773	26.8187	0.847031	0.939739	9.60409	11.6363	30.875	35.25	0	0.763476	0.568932	1.67423	1.54683	0
0.722255	0.84847	21.5055	25.8025	0.83267	0.918535	8.77099	8.16744	18	44.625	0	0.749266	0.792728	1.214	2.83678	0
0.781794	0.888403	19.9634	24.0003	0.816592	0.897463	8.77099	8.16744	64.25	30.8125	0.259766	0.666889	0.736075	1.13171	2.67972	-1
0.681435	0.820992	21.0259	24.9536	0.746298	0.855108	18.4255	7.92007	48.9375	51.4375	0	0.619553	0.301873	1.1385	1.40242	0
0.685882	0.840627	21.0601	25.7727	0.76142	0.876497	6.2432	4.0286	16.8125	19.25	0.38019	0.298771	0.842998	2.69386	1.39028	-3
0.67677	0.828269	21.7723	26.5515	0.719243	0.851409	5.0873	4.0286	25.5	14.125	0	0.598656	0.339806	1.12185	1.72245	0
0.754206	0.856648	20.4749	23.9245	0.774183	0.85347	5.0873	4.33357	12.75	11.25	0.125977	0.660069	0.757484	1.13501	1.9853	2
0.632899	0.751919	20.497	23.8281	0.577581	0.653647	10.5936	4.17454	14.0625	15.9375	-0.201693	0.832148	0.749436	1.30611	1.29247	-1
0.669188	0.824961	23.5713	28.2623	0.63411	0.756603	10.5936	11.3799	37.75	25.4375	0.431749	0.742026	0.72637	1.42162	1.2388	-1
0.65668	0.815751	22.6309	27.0615	0.597358	0.735087	9.01115	4.46693	35.875	13.0625	1.11165	0.716701	0.599158	1.14836	1.07409	-2
0.728003	0.858343	22.3364	26.5037	0.879319	0.944973	9.01115	4.17454	33.3125	12.25	0.0625	0.746963	0.513455	1.152	1.22238	0
0.865756	0.933442	24.3631	28.8243	0.944922	0.97887	13.622	4.17068	12.5	14.5625	0.358203	0.738691	0.602548	1.06759	1.23707	-1
0.813678	0.895888	22.8141	25.8607	0.911048	0.950516	10.743	4.17068	27.1875	12.125	0	0.850713	0.786707	1.36645	1.27255	0
0.740343	0.831466	21.3353	25.2479	0.933285	0.971475	10.743	3.16337	49.5625	16.4375	0	0.876879	0.922233	1.35225	1.46988	0
0.830487	0.910306	22.4079	26.5076	0.928715	0.968999		3.16337	19.8125	15.6875	0	0.730931	0.979806	1.13887	2.27059	0
0.915766	0.967901	29.5605	35.157	0.867107	0.954496	0	20.8398	14.6875	23.4375	0.261719	0.968323	0.835471	1.99235	1.84943	-2
0.7814	0.862164	20.5533	24.0354	0.847618	0.915113	16.1018	9.68377	31.0625	17.8125	0	0.783771	0.832748	1.66064	1.22306	0
0.792129	0.874616	24.0026	26.9006	0.934578	0.963573	7.37512	9.68377	69.75	40.25	0	0.194333	0.869859	1.10039	1.52005	0
0.872335	0.931883	23.8323	28.3197	0.92872	0.970926	7.37512	8.34927	12.0625	27.875	0	0.918963	0.938735	2.12975	1.63062	0
0.933271	0.970198	30.4381	35.3117	0.927681	0.971913	6.22277	7.5212	34.4375	29.875	0.401515	0.717746	0.901399	1.12309	1.90646	-1
0.858311	0.92153	21.2186	25.9278	0.930478	0.973198	12.0428	6.84801	54.875	29.4375	0	0.649839	0.928055	1.15055	1.59009	0
0.752095	0.86956	20.7318	25.1332	0.810372	0.901708	10.2471	4.73414	48.125	14.25	0	0.484585	0.801646	1.1737	1.54472	0
0.683928	0.798092	20.0001	24.2696	0.716797	0.830616	6.22277	4.73414	26.8125	25.5	0	0.449464	0.871016	1.05332	1.50495	0
0.660077	0.801103	21.0624	24.5953	0.698344	0.808219	8.01853	7.45893	18.625	20.625	0	0.756556	0.894871	1.69191	1.47404	0
0.679423	0.819246	19.9708	24.045	0.746668	0.855576	8.01853	7.45893	16.0625	55.125	0.754838	0.878352	0.944274	1.78099	2.34147	-7
0.665398	0.804821	21.6717	25.8935	0.737997	0.848656	7.67815	8.85287	53.9375	11.5625	0.39974	0.867218	0.888946	1.65282	1.23379	-2
0.703233	0.844018	21.4375	26.4282	0.774215	0.892373	14.644	8.85287	19.1875	36.1875	0.230469	0.782911	0.913852	1.4814	1.99695	0
0.698365	0.83461	20.6755	25.6863	0.813141	0.915212	7.67815	11.541	57.6875	33	0	0.812256	0.92952	2.608	2.13981	0
0.724389	0.859264	22.0638	27.4463	0.808948	0.919327	10.1555	9.77863	39.8125	21.5	0	0.818332	0.907866	1.22821	1.44418	0
0.675951	0.826635	21.2974	26.365	0.655046	0.801807	9.0752	6.97497	22.25	19.625	1.0893	0.765794	0.709395	1.14589	1.99253	-3
0.607307	0.753567	20.6519	24.4192	0.639851	0.758648	9.0752	6.97497	39.75	37.125	0	0.812884	0.879759	1.20968	1.53247	0
0.677634	0.80575	20.863	24.5431	0.699309	0.79381	12.1181	8.0286	57.375	44.625	-0.171875	0.922803	0.631696	1.51883	1.2147	0
0.717937	0.838259	21.0188	24.0519	0.852134	0.912729	12.1181	8.0532	26.0625	19.4375	-0.0703125	0.954142	0.695507	2.07135	1.16084	2
0.64752	0.774623	21.5499	24.8949	0.541379	0.603566	5.54036	6.59992	17.375	33.75	0.513459	0.873997	0.76568	1.45747	1.31216	-1
0.702729	0.826815	20.7465	25.9199	0.772735	0.898092	5.54036	6.55347	15.9375	14.4375	-0.3125	0.713868	0.755854	1.12501	1.28659	0
0.457379	0.606183	19.9546	22.6079	0.355853	0.480122	10.6399	6.15848	16.75	18.375	0	0.843952	0.811545	1.28164	1.81293	0
0.708287	0.83479	20.7688	25.6279	0.760319	0.879147	11.0912	10.3184	41.9375	15.3125	0	0.646186	0.760647	1.23001	1.18435	0
0.72727	0.822227	20.7829	25.0796	0.850559	0.93204	10.587	6.15848	45.375	14.3125	0	0.801236	0.525289	1.20874	1.42074	0
0.680646	0.816672	22.1166	26.0638	0.73304	0.840405	8.69673	40.3132	61.4375	16.5	-0.146484	0.368957	0.799101	1.47126	1.19144	1
0.712242	0.833684	20.3441	24.4379	0.792004	0.884252	11.9525	11.4095	13.6875	33.375	0	0.543858	0.905354	1.18109	2.1244	0
0.6449	0.795766	22.1761	25.9759	0.634465	0.77175	7.33786	11.4095	62.625	20.25	0	0.586265	0.580079	1.24681	1.53332	0
0.706012	0.845571	21.2566	25.6918	0.814582	0.909318	7.33786	7.73746	39.4375	14.9375	0	0.542261	0.873601	1.26682	3.73992	0
0.770837	0.884148	20.7275	26.1533	0.824184	0.930352	11.9525	6.20753	40.0625	14.75	0	0.949797	0.859074	1.9202	1.29791	0
0.835718	0.926323	23.2297	27.8962	0.919533	0.969014	13.1641	5.15364	70.0625	15.5625	-0.144035	0.586059	0.443716	1.427	1.38366	-5
0.754659	0.857978	20.9277	24.634	0.877847	0.938302	14.1124	5.15364	25.6875	26	0	0.872184	0.882952	1.65042	1.64756	0
0.729517	0.830985	21.4253	25.0105	0.898335	0.949636	14.6132	10.0201	75.3125	34.0625	0	0.683372	0.880673	1.45569	1.67968	0
0.717695	0.849339	20.3434	24.3186	0.778443	0.871223	13.1641	28.0113	25.9375	18.875	1.23307	0.904857	0.670393	2.07732	1.88742	-2
0.735404	0.851886	20.703	24.8408	0.882094	0.946719	11.6055	8.59184	72.0625	32.8125	0.43774	0.869523	0.779462	1.61978	2.13221	-2
0.613657	0.770627	20.815	24.6064	0.583559	0.679715	11.6055	8.59184	47.875	23.6875	-0.514844	0.547956	0.675113	1.15623	1.2643	1
0.672729	0.800202	19.6439	23.0547	0.800619	0.884729	8.30694	14.3757	63.1875	14.0625	0.65918	0.796169	0.781198	1.84728	1.12042	-2
0.903403	0.95567	26.2753	31.1991	0.869507	0.947382	7.28252	9.29883	55.625	25.875	0.46148	0.508208	0.855194	1.21793	1.3223	-3
0.862732	0.92746	27.6829	30.8349	0.790908	0.884492	8.30694	9.29883	16.25	44.0625	0.381348	0.873804	0.926003	1.38855	2.25353	0
0.920535	0.965533	26.5365	31.7157	0.943814	0.981296	7.28252	37.7045	46.375	24	0	0.683506	0.647823	1.5395	1.09008	0
0.542784	0.693884	19.7144	23.0062	0.43749	0.565338	11.7055	37.7045	100	13.5625	0	0.827837	0.784633	2.10698	1.32201	0
0.949409	0.975484	26.0001	30.8795	0.939717	0.981127	10.9349		14.8125	16.3125	0	0.723833	0.990421	1.53268	4.27184	0
0.670168	0.826641	21.9645	26.8376	0.748845	0.877675	8.06699	12.4058	80.6875	37.4375	0.531362	0.814544	0.861586	1.55405	1.46221	2
0.699908	0.840033	20.7163	25.0115	0.838201	0.922647	9.73432	12.4058	49.0625	22.125	0.093998	0.543041	0.463943	1.17143	1.42427	-2
0.772385	0.882561	20.0114	24.8319	0.846654	0.931015	6.98747	12.879	13.25	17.9375	0	0.716086	0.652909	1.4019	1.33373	0
0.679993	0.808114	20.3625	24.665	0.695865	0.818743	8.20663	12.879	48.0625	18.0625	0	0.770445	0.527421	1.24622	1.72959	0
0.620055	0.750902	20.633	23.5992	0.509587	0.56971	6.98747	9.59973	57.3125	23.1875	0	0.718933	0.895961	1.47944	2.44221	0
0.728002	0.85703	20.5783	24.9438	0.794596	0.892753	7.14259	6.03086	55	33.5625	0	0.412132	0.724044	1.16281	1.08578	0
0.687466	0.824814	21.1238	25.7684	0.792449	0.899703	7.14259	8.38847	19.625	56.125	-0.252068	0.592233	0.584604	1.28674	1.95787	-5
0.633765	0.759017	21.4241	24.5035	0.801712	0.88057		6.03086	64.625	24.375	0	0.731493	0.397486	1.42844	1.05604	0
0.737034	0.868095	20.2322	25.219	0.777695	0.89102	8.78862	8.38847	45.125	19.625	-0.199591	0.664131	0.911137	1.32734	2.39708	2
0.726605	0.861467	22.726	27.4568	0.750263	0.884451	7.96704	6.54286	32.125	38.125	0	0.596082	0.874081	1.11252	1.60478	0
0.869009	0.933397	26.5748	31.3351	0.788975	0.895667	7.96704	6.54286	30.3125	40.3125	0.591667	0.796372	0.686167	2.1628	1.84009	-2
0.781078	0.878642	21.2125	25.3724	0.860415	0.933052	11.3533	9.97709	25.125	37.6875	0	0.636836	0.76752	4.09604	1.40426	0
0.913716	0.948646	25.3174	28.4124	0.939603	0.968654	7.88733	9.15668	47.75	24.75	-0.639323	0.599888	0.82014	2.29175	1.31096	0
0.509439	0.650764	19.6668	22.0853	0.372935	0.453627	7.88733	6.19302	44.875	37.6875	0	0.661919	0.832824	1.95495	1.26959	0
0.819851	0.892471	21.574	24.3477	0.941161	0.967689	11.3533	5.71065	82.3125	23.875	-0.569146	0.512421	0.586923	1.56532	1.56735	3
0.849855	0.909667	22.542	26.4344	0.951602	0.979338	7.22759	6.19302	11.125	11.1875	0	0.584362	0.700915	1.23821	1.07671	0
0.764465	0.869904	20.383	24.2647	0.885038	0.94452	7.22759	5.71065	54.0625	29.25	0.162109	0.640693	0.785197	1.24868	1.29456	0
0.536655	0.698648	19.9178	23.3355	0.520723	0.666264	7.32768	4.78978	36.75	13.3125	0	0.317669	0.472264	1.2067	1.09398	0
0.793105	0.877779	21.5346	25.8154	0.905998	0.958898	7.47194	4.78978	37.5	21.0625	-0.547526	0.580849	0.894434	1.16794	1.46513	2
0.730762	0.828806	20.0513	24.1874	0.859476	0.932219	7.47194	6.1616	65.4375	29	0.315569	0.285228	0.837614	1.25717	1.25956	-2
0.881159	0.93318	22.1116	24.626	0.854077	0.903682	6.35672	6.1616	46.5	14.5	0	0.397812	0.711935	1.28574	1.21253	0
0.724664	0.851679	20.7127	24.4982	0.799884	0.886096	7.63326	11.1321	79.4375	11.75	0	0.826053	0.759001	2.16994	1.38556	0
0.644083	0.796577	20.2262	24.228	0.710555	0.824341	15.9576	10.2974	50.625	47.25	0	0.348747	0.59841	1.33496	1.30053	0
0.650237	0.80295	20.4933	24.8173	0.757246	0.86631	6.35672	10.2974	43.1875	15.5625	0	0.641853	0.923723	1.23698	1.48577	0
0.51733	0.65072	19.7896	22.5053	0.379694	0.447264	9.73173	10.3366	70.375	40.6875	-0.0224609	0.670338	0.786092	1.35504	1.52626	-3
0.801762	0.890222	21.2456	25.2379	0.938461	0.974014	8.01442	7.96622	49	46.9375	0	0.961033	0.397125	2.52898	1.30112	0
0.773816	0.874561	20.0378	23.9343	0.905273	0.954702	8.01442	17.8941	76.3125	12.75	1.96496	0.729497	0.927175	1.45938	1.73907	-13
0.726729	0.860153	20.0093	23.9163	0.85364	0.925763	8.74277	7.41595	43.8125	58	0	0.566386	0.56682	1.28094	1.77364	0
0.722728	0.838137	19.8309	23.6092	0.836376	0.913115	8.74277	7.41595	47.625	21.4375	0	0.862898	0.607914	2.11968	1.15516	0
0.749749	0.867866	22.0238	26.7318	0.865285	0.941237	14.9821	9.38255	16.8125	52.8125	0	0.775528	0.697581	3.68701	2.34853	0
0.72513	0.849358	20.0255	24.2004	0.853734	0.930074	10.7329	15.6134	21.6875	36	0	0.325488	0.904629	2.37381	1.58333	0
0.817401	0.920102	22.5209	27.4765	0.898984	0.961313	8.81814	9.38255	101.688	41.875	0	0.841638	0.641865	2.40976	2.23774	0
0.772214	0.875198	20.6852	25.6553	0.893483	0.959603	6.84694	13.3968	69.3125	38.0625	0	0.583543	0.650167	1.7099	1.20886	0
0.689737	0.818614	20.5046	24.3011	0.753355	0.84718	8.81814	12.5116	30.0625	38.0625	-0.248698	0.421595	0.727438	2.44791	1.3617	0
0.852368	0.940384	23.7468	29.3672	0.921681	0.975073	10.5047	9.65389	17.875	18.625	0.00610119	0.972149	0.780234	2.16372	2.47411	1
0.819257	0.920308	21.7055	27.18	0.880605	0.956467	10.0707	9.65389	14.9375	14.3125	0.270647	0.571357	0.921519	1.45846	1.49991	0
0.855091	0.92056	22.7117	27.1684	0.933785	0.974057	6.84694	7.65975	25.125	59.5	0.0524506	0.890563	0.439521	1.99646	1.3144	4
0.521665	0.657729	19.2434	22.0524	0.430078	0.52274	7.33394	7.65975	14.875	56.9375	0.33786	0.790389	0.578719	1.29291	1.28732	-2
0.755843	0.834307	21.2055	23.7898	0.810187	0.877764	7.33394	18.0926	33.3125	89.875	0.162068	0.844918	0.703387	1.57595	1.6108	-2
0.862125	0.931771	23.0969	27.8386	0.930502	0.973395	15.6397	8.12473	14	39.375	0	0.76857	0.681051	1.2169	1.41231	0
0.838306	0.898191	23.209	26.9116	0.918211	0.961136	23.2426	8.12473	16.5	58.5	-0.565755	0.832296	0.532159	1.36751	1.2844	4
0.76486	0.885373	21.2285	26.2221	0.846821	0.938534	19.4302	5.24771	17.875	27.3125	0	0.820343	0.64534	1.54543	1.3289	0
0.847738	0.92364	21.1269	25.9766	0.926306	0.972562	19.4302	5.24771	26.0625	17	0	0.938463	0.894623	1.92056	2.42716	0
0.946422	0.974505	25.8971	30.6982	0.953336	0.983099	14.2843	4.52219	39.5	17.1875	0	0.727753	0.724651	1.79498	1.37819	0
0.715155	0.84355	20.3982	24.1844	0.795673	0.889626	14.2843	4.52219	53.1875	30.875	-0.592097	0.452224	0.812235	1.3353	2.0126	1
0.790239	0.89131	20.977	26.2955	0.894112	0.963194	12.4118	6.86005	13.125	25.4375	0	0.490563	0.78995	1.20045	1.36315	0
0.588354	0.737418	21.4449	24.8722	0.469399	0.577819	12.4118	7.92727	22.8125	50.5	-0.0234375	0.724943	0.58169	1.12077	1.29274	1
0.552411	0.69468	19.5885	22.237	0.558765	0.654698	8.01958	28.0291	91.5625	22.3125	0.656141	0.7501	0.517944	1.60555	1.64251	2
0.701656	0.832804	21.23	24.6749	0.813076	0.895672	8.01958	6.774	71.5	39	0.0228766	0.652834	0.349689	1.44836	1.43725	-2
0.628889	0.777233	20.7635	24.6059	0.651911	0.761573	10.0662	6.774	30.5	63.8125	-0.0376102	0.808519	0.794231	1.59539	1.48789	-1
0.692715	0.820924	20.3436	23.9198	0.801348	0.88349	10.0662	18.0453	35.875	11.5625	0	0.740004	0.849604	1.58463	1.31131	0
0.915259	0.956784	24.499	28.9922	0.963176	0.986952	7.51783	29.7917	63.5625	22.3125	0.0839844	0.605407	0.782276	1.35241	1.50424	-1
0.788462	0.885919	20.3817	24.701	0.930941	0.972165	7.51783	8.95044	26.125	40.5625	0	0.541161	0.698426	1.13623	1.31778	0
0.760286	0.883306	20.0414	24.5546	0.87468	0.944291	7.59566	8.80322	46.4375	18.25	0.719866	0.510296	0.736934	1.09282	1.09736	-1
0.851852	0.926865	22.714	27.1269	0.931798	0.971791	9.37516	10.2504	68.5	53.1875	0.358073	0.565601	0.492283	1.34062	1.30166	-2
0.763856	0.871431	19.9808	23.9966	0.850581	0.922159	7.59566	8.80322	47.375	41.6875	0	0.57773	0.787252	1.08669	1.28398	0
0.723782	0.844468	20.9742	25.1428	0.830329	0.909537	8.19711	9.66173	106.125	54.1875	0	0.803309	0.580138	1.92657	1.52867	0
0.693549	0.803035	20.2026	23.9352	0.740757	0.838603	15.1147	6.93891	29.5625	64.625	-0.255859	0.754891	0.524667	1.18544	1.59798	1
0.765916	0.852612	22.1831	24.9894	0.874088	0.925803	9.37516	6.93891	61.3125	58.3125	-0.147806	0.637291	0.734619	2.04697	1.30684	2
0.883784	0.932016	23.3705	27.7643	0.917246	0.965174	9.85584	7.21101	40.0625	42.0625	-0.0655816	0.545529	0.663257	1.11262	1.38843	1
0.898828	0.914718	22.6135	24.2924	0.514876	0.604389	9.73331	8.88608	38.1875	23.8125	0.0605469	0.809471	0.689031	1.3199	1.21998	1
0.750616	0.821247	20.4743	22.9864	0.816309	0.878816	11.7759	7.21101	14.75	48.25	-1.57031	0.783858	0.450088	1.14546	2.26908	-4
0.684465	0.814871	20.9613	24.8827	0.738767	0.842288	11.7759	5.6341	42.375	49.5	-0.583008	0.897536	0.651418	1.54985	1.22837	2
0.688767	0.814585	21.7623	25.9065	0.729409	0.832067	46.9703	2.84656	14.125	15.625	-0.46875	0.713153	0.824334	1.1251	1.40453	1
0.773399	0.897177	20.9558	27.1514	0.842996	0.948758	46.9703	7.01058	27.0625	74.25	-0.334505	0.659726	0.663158	1.35739	1.29279	1
0.69746	0.840741	21.5459	25.3214	0.754301	0.854633	15.1698	2.84656	22.3125	14.4375	0	0.937766	0.854509	1.62399	1.43753	0
0.969137	0.987469	29.2759	35.181	0.958676	0.989155	10.9335	6.71269	12.25	26.6875	0.4491	0.728974	0.790514	1.23321	1.48702	-1
0.86581	0.909435	21.7295	25.7175	0.884457	0.948307	10.9335	6.71269	21.6875	110.125	-0.171526	0.666215	0.770962	1.10311	1.39551	-1
0.795403	0.864963	20.6974	24.9958	0.904802	0.960998	12.1628	7.88275	20.125	100.75	0.825738	0.832435	0.84	1.55767	2.20844	-3
0.661224	0.800601	20.6978	23.4403	0.761095	0.846643	24.9888	8.93584	13.125	55.3125	2.39258	0.800013	0.424183	1.14088	1.21167	0
0.798949	0.858274	21.5375	24.7199	0.90044	0.946564	17.5091	7.88275	21.5	15.6875	0.988649	0.911844	0.489102	1.51821	1.14293	-4
0.74882	0.874907	21.2359	26.0377	0.798795	0.904849	17.5091	11.9663	13.75	56.75	0.084757	0.557581	0.529377	1.22877	1.20288	1
0.74811	0.868403	21.1733	25.9647	0.801588	0.903676	7.35795	10.5213	30.3125	71.5625	0	0.797179	0.644317	1.1628	2.40245	0
0.61421	0.715498	20.1827	22.7563	0.877263	0.924869	7.35795	9.39298	35.125	12.125	0	0.922503	0.653025	1.54113	1.13609	0
0.849778	0.889824	22.4178	25.2067	0.883088	0.931344	11.6032	9.39298	46.625	66.3125	0.348307	0.677328	0.585589	1.21928	1.50255	5
0.817688	0.896142	22.8536	27.0764	0.947165	0.978928	15.3758	17.5543	25.0625	16.5625	-1.31836	0.927799	0.859326	1.5931	1.7178	5
0.618382	0.779321	20.868	24.3593	0.628266	0.755671	5.2531	9.26427	16.375	43.625	0	0.662058	0.718886	1.14339	1.26888	0
0.846681	0.910303	24.0014	28.0684	0.932041	0.970447	5.2531	8.83858	26.875	43.375	0.558797	0.771621	0.576291	1.27528	1.2144	-4
0.758368	0.863505	22.0447	26.5872	0.907231	0.96246	22.2011	7.28311	21.6875	39	-0.552409	0.924595	0.637214	1.67079	1.19773	-3
0.71783	0.85026	20.6055	24.4446	0.840563	0.918518	9.08303	7.97055	46.3125	79	0	0.604133	0.230797	1.43008	1.19691	0
0.565989	0.709865	21.5111	25.0858	0.422803	0.512245	9.08303	7.97055	23.5	62.3125	-0.0980469	0.730134	0.647512	1.14953	1.29338	1
0.816757	0.906453	21.5201	26.0604	0.887691	0.948532	6.94734	5.77271	12.1875	14.875	0	0.666464	0.323196	1.07033	1.55282	0
0.605358	0.749364	21.3152	25.3406	0.559808	0.676566	6.3187	7.20835	26.875	20.875	0	0.836047	0.5613	1.24385	3.48731	0
0.564587	0.714826	20.1053	23.5623	0.527779	0.644257	6.94734	4.28033	16.9375	21.25	0.671875	0.708698	0.862541	1.64759	1.66828	1
0.956614	0.976322	27.4905	30.4472	0.931588	0.96339	6.3187	4.90751	31.1875	18	0.136858	0.727838	0.688947	1.18451	1.20146	-1
0.806907	0.876452	20.5607	23.7374	0.851658	0.911304	13.4703	4.28033	20.125	17.375	0	0.546566	0.903186	1.16053	1.52594	0
0.693975	0.812527	20.1275	23.9331	0.817166	0.897726	8.5294	12.6136	17.375	46.3125	0.420968	0.562198	0.50497	1.19187	1.81246	-1
0.81561	0.890899	21.276	25.2451	0.886177	0.946554	8.5294	7.38003	17.3125	13	0.0541992	0.629169	0.829515	1.03566	1.29044	-1
0.673082	0.777952	20.1547	23.7741	0.868093	0.931883	8.69825	6.95395	11.0625	36.5	0.120865	0.571878	0.449718	1.14134	1.39427	-3
0.829222	0.908212	23.0621	27.4716	0.912453	0.963338	8.69825	6.95395	32.9375	54.875	-0.312128	0.656483	0.50636	1.23861	2.28506	-1
0.704163	0.831595	20.2682	24.2838	0.788748	0.885716	13.3681	8.2144	17.4375	24.1875	-0.655582	0.695838	0.673856	1.19654	2.50446	6
0.591434	0.726155	21.9529	24.086	0.332699	0.385036	11.1585	9.05454	18.5	65.25	-1.58203	0.785082	0.522936	1.26247	1.20321	0
0.659838	0.789538	20.023	24.116	0.76857	0.882044	12.4157	13.9866	21.625	68.0625	0.431641	0.412563	0.734342	1.06924	1.22811	1
0.601711	0.708882	19.6572	21.9877	0.85453	0.906808	12.4157	9.05454	57.6875	52.5	0.0856917	0.880663	0.65575	1.67531	1.30341	-2
0.798996	0.867582	20.81	23.3771	0.898971	0.939602	7.48317	13.9866	18.375	20.8125	0.0917969	0.853564	0.663238	1.63555	1.11891	0
0.882928	0.915363	20.8944	24.1058	0.87197	0.93127	7.48317	26.7919	32.5	24.1875	-2.01445	0.959315	0.726329	1.81386	1.34263	1
0.709979	0.798197	20.2277	22.9962	0.869581	0.919316	10.6428	15.0922	28.375	24.6875	0	0.819444	0.826788	1.34937	1.26545	0
0.866851	0.926715	24.4992	28.521	0.906821	0.956492	6.44977	13.2213	31.8125	22.0625	-0.126953	0.868549	0.848183	1.34962	1.99971	-1
0.662885	0.816312	21.2317	24.6553	0.705869	0.814359	9.50963	8.34893	48.625	22.375	0.728846	0.742509	0.556597	1.18731	1.10565	-3
0.726129	0.85025	20.5974	24.9456	0.75432	0.853657	6.44977	8.34893	39.125	27.125	-0.346354	0.860346	0.708852	1.599	1.47664	1
0.960973	0.978517	27.1814	31.1949	0.878548	0.952277	6.50712	6.61323	25.9375	56.3125	0.189345	0.909478	0.652213	1.5076	1.22881	-1
0.846988	0.908179	22.0498	25.0303	0.930453	0.961529	7.04852	6.42801	25.25	70	-0.107366	0.902287	0.599495	1.39123	1.74569	2
0.552504	0.697035	20.4563	23.6173	0.432098	0.513261	7.9308	6.42801	21.8125	35.0625	-0.253348	0.456636	0.514261	1.06318	1.32947	-1
0.614823	0.772005	19.966	24.1098	0.666649	0.797403	9.01838	9.43457	40.4375	35.125	-0.476562	0.778664	0.61245	1.1774	1.44478	-1
0.729878	0.847834	20.2416	24.4533	0.819581	0.910486	7.9308	11.9333	12.125	18.75	-0.200195	0.941519	0.658608	1.87995	1.18257	0
0.755579	0.898009	22.2292	26.6621	0.885468	0.951669	7.04852	8.40561	41.4375	42.8125	0.461293	0.920911	0.470245	1.5275	1.30983	-2
0.765464	0.877584	19.8162	24.5018	0.828492	0.917221	9.95175	9.43457	32.6875	42.875	0.963393	0.936815	0.514612	3.41165	1.24842	-2
0.717664	0.797665	20.886	24.079	0.84128	0.910471	7.15382	7.94691	24.5625	44.6875	0.132161	0.942496	0.711937	1.57821	1.22264	0
0.810482	0.907923	22.1986	25.5714	0.921893	0.960813	7.15382	7.09231	15.1875	46.0625	0.737571	0.804451	0.456766	1.28032	1.21281	0
0.791468	0.882506	20.7723	24.4271	0.841398	0.911337	31.1619	9.63032	16.5625	26.125	0.137416	0.839636	0.670336	1.36235	1.39162	-2
0.757532	0.87403	19.7385	23.5345	0.823232	0.901039	17.8996	7.09231	14.25	35.9375	0.260417	0.851082	0.552197	1.2338	1.09653	0
0.7684	0.879496	21.5325	26.0853	0.82548	0.913326	17.8996	7.88427	27.625	88.125	0.289714	0.85822	0.676347	1.29374	1.40808	-1
0.792294	0.897537	19.8218	24.4396	0.863599	0.935405	6.121	7.88427	30.4375	31.625	-0.45917	0.621666	0.725869	1.16194	1.26251	2
0.785832	0.889672	20.3232	25.571	0.869493	0.948085	6.121	10.0254	45.125	69.4375	1.48193	0.496105	0.488489	1.2164	1.12013	-2
0.90056	0.941956	25.6186	29.1647	0.953239	0.978321	6.70311	8.94043	28.9375	16.5	0.0976562	0.782038	0.648465	1.99773	1.42554	0
0.781568	0.865835	21.8012	25.4791	0.878252	0.938116	7.84968	9.14848	49.5	42.9375	-0.451302	0.512608	0.594218	1.31885	1.44368	-5
0.717442	0.858327	20.4712	24.9454	0.802357	0.899152	7.84968	11.95	56.8125	44.8125	-0.80599	0.714101	0.8672	1.29016	1.91517	1
0.733386	0.85976	19.8327	24.4244	0.841823	0.926656	10.8434	13.2486	48.625	16.3125	1.47852	0.878006	0.875896	1.57319	1.29265	1
0.742316	0.866847	20.9801	25.5908	0.790962	0.892061	8.58026	13.0139	24.5625	39.6875	1.94271	0.543326	0.861915	1.29401	1.35762	5
0.544152	0.707796	19.0406	22.7293	0.633907	0.78017	10.5865	13.0139	37.0625	16.5625	0	0.627482	0.833159	1.95076	1.56903	0
0.689363	0.808735	24.0183	27.1595	0.575893	0.676537	8.45139		71.9375	34.6875	-1.85221	0.342082	0.655063	1.15327	1.36677	-1
0.630102	0.747941	22.4559	24.8587	0.475022	0.541456	6.52039	15.1863	44.5	23.125	-0.211496	0.69089	0.941266	1.25946	1.74922	10
0.792646	0.89102	20.5238	25.106	0.890607	0.952533	8.64039	10.4591	102.812	14.5	0.0283203	0.873781	0.728243	1.72349	1.14589	-1
0.631384	0.74252	22.8859	25.0823	0.356879	0.390295	8.45139	10.4591	27.9375	21.8125	-0.251395	0.606956	0.615835	1.29809	1.06318	1
0.763848	0.876121	21.0026	25.4548	0.846518	0.927003	8.19724	12.3235	56.3125	24.0625	1.79948	0.779165	0.818162	1.47585	1.30958	0
0.969265	0.982985	31.3027	36.2016	0.846399	0.947981	5.34565		20.625	20.9375	-0.104688	0.411227	0.915868	1.43019	1.60442	0
0.729309	0.838771	20.3551	24.6018	0.898649	0.958075	5.34565	7.54009	27.0625	33.75	-0.672135	0.832799	0.815055	1.51894	1.28156	4
0.582337	0.743261	21.0051	24.3969	0.504313	0.61308	7.95481	7.54009	84.8125	41.125	-0.0183594	0.720231	0.901156	1.41061	1.50076	0
0.729509	0.857522	20.9187	25.2583	0.76841	0.871353	8.19724	12.3769	53.0625	60	0.230469	0.638205	0.55096	1.52125	1.13301	0
0.589021	0.746054	19.8178	22.9742	0.743919	0.853644	7.76953	17.3805	45.75	11.1875	-0.191406	0.487608	0.789905	1.17933	1.30661	0
0.524144	0.643398	21.1058	23.0538	0.367362	0.431154	7.53984	4.98551	24.125	14.125	0.0541131	0.614798	0.771025	1.44567	1.2032	-1
0.592896	0.722799	21.4815	23.6773	0.405377	0.453052	7.76953	4.98551	71.0625	21.4375	-0.517795	0.585802	0.800008	1.26363	1.26499	3
0.503647	0.647206	18.9324	21.9417	0.409399	0.479069	11.6471	22.6159	15.125	13.5625	0.710677	0.723959	0.846304	1.38984	1.34347	0
0.658526	0.807467	20.2699	23.8755	0.672818	0.782935	10.9257	9.67362	46.75	49.6875	-1.92815	0.491411	0.353584	1.12673	1.22452	3
0.619511	0.768888	20.2051	24.2083	0.64137	0.773911	8.40225	9.67362	45.75	23.25	0	0.635232	0.773527	1.17772	1.26872	0
0.570008	0.712072	21.0125	23.8785	0.465604	0.544559	8.40225	6.30093	41	26.375	0	0.673344	0.826473	1.16125	1.20938	0
0.650067	0.764532	21.9365	24.3446	0.547356	0.611769	6.1853	25.066	45.0625	21.1875	0	0.712608	0.7473	1.47594	1.12915	0
0.908118	0.939391	25.8818	29.9345	0.828475	0.919885	6.1853	6.30093	15.875	26.3125	0.531529	0.483731	0.731685	1.29065	1.5968	-1
0.975604	0.983315	28.9499	30.1943	0.937578	0.96374	8.47912	21.0825	43.4375	11.5	0.0182292	0.868226	0.737058	1.7562	1.18226	-6
0.770283	0.86533	19.72	23.8676	0.849735	0.923168	16.4122	12.9017	46.3125	26.375	0.0429688	0.430764	0.673601	1.15575	1.09447	0
0.615605	0.738522	22.0529	24.5095	0.549696	0.64159	10.3439	9.0391	48.5	16.5	-0.015625	0.544212	0.43824	1.16682	1.07427	1
0.69462	0.816424	25.9643	28.767	0.400323	0.519984	8.77653	13.843	57	15.8125	0	0.455369	0.816145	1.83083	1.36767	0
0.646009	0.76307	22.0395	24.4136	0.540291	0.62428	10.134	9.0391	13.25	16.6875	0	0.832016	0.686738	1.6613	1.1043	0
0.709602	0.819654	20.1304	23.814	0.824831	0.90821	8.77653	19.041	65.1875	14.5625	0.090625	0.416421	0.759908	1.08766	1.12352	0
0.694474	0.828603	20.6444	24.4156	0.783191	0.868753	10.134	23.2187	12.3125	14.75	0.0351562	0.929699	0.864887	1.81942	1.27352	4
0.701145	0.839346	20.6911	24.8707	0.775078	0.88268	13.2614	11.3893	30.75	11.3125	0.869048	0.815432	0.468965	1.46229	1.16408	-2
0.459678	0.603003	19.3783	22.0291	0.332063	0.428312	6.18524	11.9147	36.75	17.75	-1.35547	0.751485	0.695367	1.26377	1.21838	0
0.586959	0.720585	21.0597	23.5059	0.608149	0.703519	6.18524	12.0699	32.8125	25.4375	-0.140625	0.753265	0.619995	1.28526	1.15232	0
0.731366	0.861701	20.0333	25.0423	0.79902	0.90308	7.1805	12.0699	43.0625	31.5	0	0.359172	0.871403	1.26291	1.66433	0
0.62256	0.756194	19.8727	22.7652	0.669727	0.768764	9.49303	5.01185	33.5	13.875	0.015625	0.339976	0.839694	1.26829	1.27295	2
0.567683	0.686906	19.3839	21.8914	0.658295	0.752387	12.7873	7.01343	32.8125	12.4375	-1.14688	0.721241	0.841413	1.21409	1.54276	-3
0.714574	0.842773	20.2794	24.3902	0.824769	0.907135	7.1805	5.01185	39.3125	13.4375	1.13477	0.604019	0.851945	1.14793	1.29774	-3
0.666487	0.80497	20.0178	23.8664	0.716608	0.825621	8.34696	10.0124	40.625	27.1875	0.494591	0.667021	0.731423	1.83195	1.46064	-4
0.872169	0.917489	21.9613	25.4974	0.897669	0.945806	7.35911	5.91753	22.5	29.375	-0.191732	0.580977	0.847323	1.74861	1.50758	1
0.546869	0.704018	19.2806	22.2269	0.534497	0.645144	8.34696	9.37872	26.375	58.5625	-0.0447266	0.431804	0.750648	1.12839	1.29616	-8
0.749857	0.876358	21.9402	26.7603	0.841177	0.924933	8.52656	5.91753	47.875	42.75	1.17336	0.331087	0.891886	1.27564	1.54925	5
0.597487	0.761094	19.7623	24.383	0.599949	0.759191	7.35911	6.81031	20.875	20.0625	0	0.902004	0.642577	1.84433	1.26223	0
0.889399	0.93561	24.0801	27.6787	0.906097	0.952496	6.68423	8.8018	46.5	15.4375	-0.34189	0.508085	0.771408	1.16413	1.14821	-1
0.815739	0.915234	21.8492	26.8	0.912325	0.966801	7.26559	6.00781	38.4375	23	-0.363281	0.65296	0.793988	1.36394	1.27111	0
0.639422	0.772427	22.9863	25.831	0.478387	0.573348	7.26559	11.2358	35.625	17.625	-0.595982	0.912756	0.614643	1.58042	1.20532	-8
0.619616	0.767521	20.9708	25.4749	0.769504	0.894192	6.68423	4.8752	26.5625	18.8125	-0.688021	0.893824	0.724899	1.83188	1.32409	-1
0.772632	0.8779	20.4895	25.3628	0.854856	0.935377	6.31943	7.2716	45.125	46.1875	-0.521484	0.855571	0.804964	1.37617	1.52885	-2
0.630047	0.774331	20.9743	23.9155	0.714854	0.82258	6.31943	4.8752	12.5625	21.4375	0.09375	0.893312	0.783932	1.49039	1.32592	0
0.751403	0.859794	19.6832	23.8343	0.788883	0.878365	0	5.05808	13.5625	13.4375	0	0.585609	0.618867	1.05744	1.22186	0
0.796677	0.871044	20.7954	24.8301	0.900697	0.95367	13.3354	6.75684	55.5	27.3125	0	0.701513	0.466745	1.16633	1.35257	0
0.623776	0.749882	23.2017	25.1807	0.338936	0.40417	13.3354	5.05808	44.5625	19.8125	0	0.342495	0.892275	1.09415	1.47014	0
0.750807	0.848737	20.6249	24.5116	0.90819	0.956915	14.3899	7.47183	16.4375	21.0625	0	0.659946	0.586833	1.2277	1.04509	0
0.7167	0.831034	20.042	24.1995	0.799192	0.890358	6.44398	12.9651	31	21.625	0	0.896441	0.383767	1.9543	1.09858	0
0.540288	0.694985	19.423	22.583	0.467986	0.574999	6.44398	12.9651	23.1875	13	-0.205729	0.642582	0.793979	1.29966	1.24794	-1
0.487995	0.640442	19.5181	22.4618	0.390698	0.497807	10.3625	17.6302	38.5625	30.875	-1.86133	0.820684	0.869088	1.30077	1.26938	1
0.910468	0.954317	25.6249	30.425	0.957764	0.985859	10.3625	17.6302	23.0625	18.5	0.628906	0.828327	0.412563	1.629	1.09916	0
0.945126	0.969975	28.0244	31.7383	0.964751	0.987898	6.20455	24.6008	35.25	14.5625	0	0.561116	0.849938	1.68329	1.2172	0
0.649356	0.770646	20.6782	23.7455	0.630273	0.722714	6.71482	7.03316	22.9375	34.5625	0	0.693995	0.653556	1.33246	1.28968	0
0.641435	0.763254	20.5658	23.8151	0.648307	0.750522	6.20455	9.55519	30.5	66	0	0.917587	0.835211	1.95514	1.92974	0
0.723544	0.846404	20.2429	24.1456	0.78171	0.865953	8.93985	7.03316	62	28.125	0	0.888574	0.487435	1.96752	1.27803	0
0.731577	0.861386	19.9598	25.2901	0.757836	0.872942	7.34417	8.06385	14.625	32.75	0	0.922904	0.521597	2.31449	1.94569	0
0.783826	0.893978	20.0259	24.7741	0.851455	0.928126	7.34417	11.2469	46.0625	21.8125	-1.03125	0.721514	0.833413	1.32824	1.28301	0
0.641643	0.775563	23.1758	25.6598	0.439737	0.54364	8.656	9.30283	59.125	52.625	0	0.670708	0.609108	1.18745	1.2548	0
0.626799	0.741199	22.456	24.8231	0.513987	0.596656	4.38626	7.0316	19.4375	46.5625	0	0.694707	0.696503	1.47175	1.43087	0
0.662297	0.790481	22.6506	25.5576	0.640459	0.732388	4.38626	7.0316	17.75	61.875	0	0.756395	0.616161	1.43639	1.26681	0
0.81823	0.902833	22.8938	27.7626	0.904489	0.963304	5.86612	8.89235	12.25	60.4375	0.428711	0.849363	0.621526	1.35165	1.50415	3
0.676054	0.805567	23.5334	26.8024	0.579372	0.701878	7.9562	11.4021	17	25.4375	0	0.783482	0.688253	2.27142	1.15962	0
0.687795	0.798321	20.3916	23.5996	0.896508	0.945977	7.38341	7.32393	14.1875	68.0625	0.0299479	0.939776	0.759935	1.65789	1.73131	2
0.900612	0.949622	25.3414	29.5776	0.954813	0.982404	7.38341	8.89235	32.1875	12.5625	0.582031	0.844019	0.705721	1.35488	1.21315	-1
0.696885	0.827527	20.1942	24.3367	0.758546	0.856533	8.47151	7.67499	57.875	25.8125	0.0154297	0.85763	0.88911	2.12083	1.84339	-1
0.62273	0.753003	19.7415	22.5374	0.696865	0.794322	9.90224	8.32273	15.5625	40.5625	0	0.937944	0.540678	1.62721	1.14583	0
0.589169	0.749936	20.5369	24.558	0.569441	0.714516	8.47151	5.31284	28.8125	36.1875	1.20117	0.836109	0.817596	1.25466	2.00598	1
0.511846	0.676799	19.7138	22.762	0.391891	0.482462	9.90224	5.31284	37.4375	29.75	-0.0253906	0.865148	0.639322	1.29338	1.25577	-1
0.815472	0.916433	22.3962	27.9174	0.890524	0.963978	9.52849	8.32273	26.375	80.25	0	0.775835	0.565645	2.68662	1.53424	0
0.766459	0.884137	20.066	24.9313	0.827942	0.916159	8.16934	8.81145	17.375	22	-1.05443	0.891119	0.760197	1.60028	2.02611	-2
0.599246	0.730687	21.5899	23.5714	0.395072	0.441794	6.01783	7.62703	18.75	62.0625	0.0358073	0.809087	0.666989	1.52571	1.51376	-1
0.775796	0.889005	20.2406	25.3513	0.851356	0.932901	6.01783	4.77018	17.4375	29.5625	0	0.707149	0.88947	1.39525	1.84567	0
0.605589	0.753178	21.7312	23.9751	0.461326	0.562402	6.93061	4.77018	34.75	17.75	0	0.42699	0.848258	1.22267	1.85619	0
0.552623	0.688159	19.8111	21.9931	0.561545	0.647524	7.23704	7.62703	51.25	11.25	-0.0612723	0.891619	0.475075	2.44668	1.24714	-2
0.602019	0.733726	21.4301	23.8223	0.543689	0.647821	6.6575	6.73385	18.25	26.75	-0.445312	0.705452	0.231672	1.3239	1.23276	-2
0.598775	0.737914	21.5474	23.7942	0.469896	0.57896	6.34633	6.73385	28.1875	51.875	-1.26267	0.77224	0.31997	1.25046	1.13517	-4
0.650073	0.769728	23.4151	25.9663	0.407203	0.46448	6.6575	8.79917	41.375	44.5	0	0.786851	0.628291	1.28763	1.08811	0
0.770782	0.882005	20.036	24.9582	0.822695	0.913682	7.16893	8.79917	16.6875	42.5	0.0429688	0.837532	0.687846	1.5721	1.14164	1
0.590596	0.728062	21.1219	22.8855	0.487156	0.565154	6.34633	6.46362	27.25	12.25	0	0.649908	0.458226	1.1564	1.19642	0
0.542646	0.701583	19.9505	23.8446	0.468654	0.618107	6.97586	6.46362	40.875	45.625	-0.0078125	0.532051	0.684903	1.82904	1.2873	1
0.783226	0.895171	20.1782	25.5338	0.84281	0.934925	7.16893	5.47998	47.875	11.3125	0.405599	0.60787	0.848083	1.18967	4.00656	-1
0.82268	0.888927	21.7214	25.653	0.93699	0.972747	9.74438	8.64938	42.5625	46.4375	0	0.73906	0.86867	1.15682	1.42711	0
0.817092	0.898247	22.0286	26.2986	0.844965	0.928012	6.97586	7.07433	22.5	48.25	0	0.842399	0.520288	1.50809	1.1167	0
0.801103	0.863376	21.3199	24.4564	0.930908	0.963294	7.29909	5.47998	62.875	31.5625	0	0.714802	0.916557	1.3195	2.50927	0
0.616697	0.758533	19.7736	23.4758	0.656176	0.76544	9.06096	6.42994	39.5625	21.0625	0	0.790619	0.771499	1.35928	1.79633	0
0.569426	0.722426	20.0197	23.2365	0.472265	0.57087	4.96177	4.94082	18.0625	13.25	-0.078125	0.803194	0.836316	1.31143	1.54292	0
0.562891	0.713788	19.1867	22.8123	0.523353	0.658169	4.96177	4.94082	21.0625	17.5	0.396484	0.775151	0.834662	1.63279	1.2449	-1
0.683117	0.800233	21.2395	24.6585	0.621083	0.704851	8.06955	8.00177	32.1875	12.6875	0.941406	0.260398	0.916567	1.17913	2.54425	2
0.653259	0.819695	20.0954	24.7941	0.733137	0.870793	7.89414	15.0144	46	47.9375	0	0.710907	0.702555	1.61336	1.29145	0
0.611001	0.750945	21.9366	25.2	0.518225	0.63901	12.3538	7.8003	48	80.375	0.395833	0.857516	0.851449	1.63824	2.63547	-2
0.593573	0.745349	21.9944	25.8575	0.48277	0.611434	7.89414	6.87948	44.8125	44.5	0.273438	0.584931	0.884105	1.58219	1.61548	1
0.779393	0.879872	20.446	24.5725	0.883115	0.943722	22.9995	6.87948	22	21.8125	0.222656	0.879701	0.864817	1.82471	1.60662	0
0.685717	0.811721	20.1543	23.6706	0.797814	0.884501	22.9995	7.48509	25.0625	39.9375	0	0.549521	0.622511	1.24968	1.17204	0
0.730519	0.86231	21.1291	25.6278	0.823506	0.920643	28.5924	9.09862	17.8125	25.125	0	0.914204	0.527016	2.48774	1.24657	0
0.611557	0.75627	22.5138	25.8656	0.461242	0.57033	8.83477	11.8578	34.0625	15.5625	-0.611133	0.925253	0.660124	1.93144	1.4647	1
0.678681	0.799393	20.9267	24.3406	0.631774	0.716869	7.05878	4.1743	12.0625	22.625	0	0.815618	0.776711	1.18893	1.35209	0
0.568005	0.705824	21.4006	24.4186	0.448935	0.546475	6.01013	7.50431	47.25	26.4375	2.27734	0.765485	0.670934	1.43627	1.62753	1
0.625313	0.775241	23.5471	27.4821	0.505405	0.654381	8.2734	4.1743	41.875	22.25	0	0.830912	0.603448	2.00052	1.2775	0
0.778804	0.885509	20.413	25.0094	0.864638	0.943153	6.01013	9.70419	20	12.1875	-0.117188	0.756328	0.917218	1.40834	2.71715	0
0.569328	0.731719	21.5479	25.441	0.442022	0.584528	10.4046	7.49368	55.0625	41.125	0	0.883476	0.715577	1.57343	1.62968	0
0.591386	0.729246	21.1632	24.4694	0.491818	0.594819	5.76239	5.81575	18.6875	19.875	0.773438	0.929187	0.488551	1.78261	1.08012	1
0.586281	0.73635	22.2213	25.5718	0.419998	0.536996	5.76239	4.94676	18.375	14.8125	0	0.917798	0.920804	1.48957	1.63779	0
0.648448	0.797739	21.8643	25.6904	0.633237	0.756209	10.9567	3.72948	12.5625	11.25	0	0.859695	0.796115	1.69625	1.37153	0
0.549395	0.691393	21.0115	23.86	0.403331	0.47204	12.219	7.15616	36.625	23.125	-0.453125	0.936822	0.922946	2.18031	1.59377	0
0.793309	0.882069	19.8904	23.6408	0.866474	0.930118	12.219	4.7364	39.9375	24.9375	0	0.893719	0.885494	1.91541	1.97044	0
0.544926	0.701189	21.2882	24.5166	0.339224	0.418619		3.72948	17.5625	14.3125	-0.505859	0.749475	0.893516	1.20961	1.65986	1
0.588959	0.723275	21.417	24.3856	0.534221	0.619717	7.36262	5.61383	34.0625	23	0	0.895507	0.74068	1.52373	1.20566	0
0.614632	0.755175	21.3126	23.9974	0.518577	0.609515	7.36262	4.7364	22.5625	15.625	-0.0630859	0.847891	0.771104	1.68762	1.56157	1
0.914024	0.959004	24.9042	29.4966	0.926719	0.973144	28.5864	5.79759	13.8125	34.25	0	0.903539	0.795903	1.39687	1.41375	0
0.628348	0.760534	20.8762	23.9358	0.617761	0.711618	12.9754		19.875	63.6875	0	0.959318	0.736327	1.9096	1.73267	0
0.560233	0.697975	21.6589	24.5084	0.451324	0.562687	16.4124	29.0134	15	14.3125	0	0.975552	0.744131	2.29596	1.6203	0
0.70252	0.851238	21.4041	26.0238	0.818201	0.917344	16.4124	29.0134	22.25	17.5625	0.0332031	0.951793	0.74852	1.94813	2.06322	0
0.618685	0.770589	22.0778	25.33	0.540146	0.654949	12.9754	13.1071	14.3125	56.0625	0	0.877484	0.683221	1.37354	1.14078	0
0.576259	0.711919	21.7945	25.3391	0.461343	0.58063	4.6184	13.1071	12.3125	40.375	0	0.778367	0.439707	1.89691	1.10401	0
0.589105	0.752322	22.2462	26.2261	0.520141	0.671615	6.31933	13.3159	14.1875	29.125	0	0.957481	0.82067	2.42572	1.27555	0
0.542992	0.6931	19.8246	22.3687	0.442141	0.52998	8.16485	13.3159	62.3125	16.4375	0	0.528099	0.83345	1.19713	1.2277	0
0.627622	0.776215	21.8179	25.3668	0.537191	0.651509	4.6184	19.5273	28	38.1875	-0.00390625	0.859656	0.957246	3.42264	2.03215	0
0.545506	0.690211	21.4666	24.629	0.379313	0.458809	6.31933	4.48129	26.4375	13.6875	-0.351562	0.579245	0.754984	1.76427	1.18231	0
0.615602	0.767393	21.0454	24.7885	0.600441	0.736363	7.3683	4.48129	43.5	14.0625	0	0.515901	0.787519	2.07484	1.30001	0
0.886509	0.937692	23.7656	27.7831	0.917457	0.962221	7.05822	9.674	12.875	32.125	0	0.670198	0.944802	1.81403	2.06165	0
0.556391	0.697331	21.2137	24.0794	0.410918	0.499143	7.05822	7.40865	47.6875	16.25	-0.267578	0.655707	0.733849	1.21066	1.98152	0
0.582385	0.726007	21.8233	24.9673	0.41664	0.508777	7.3683	7.40865	60.3125	11.1875	0	0.551404	0.764119	1.47812	1.23129	0
0.546397	0.70455	21.3955	25.1769	0.452065	0.580861	11.3109	6.91751	61.1875	50.625	0	0.633131	0.74159	1.56944	1.28954	0
0.575953	0.734213	21.7389	25.4518	0.462627	0.585097	6.92313	6.91751	46.6875	14.4375	0	0.594058	0.828466	1.28292	2.22831	0
0.620128	0.758523	21.3367	25.2668	0.584211	0.713383	9.50196	7.58647	87.0625	53.125	0	0.7539	0.535848	4.61667	1.23993	0
0.604457	0.744706	20.9168	24.6023	0.529308	0.647217	5.52474	7.58647	22.3125	75.625	-0.429492	0.523655	0.880379	1.2267	2.23062	-1
0.606206	0.753975	20.7807	24.311	0.558565	0.662229	7.36592	8.07156	40	51	0	0.823346	0.712722	2.2552	1.23044	0
0.617085	0.752611	21.4962	24.3586	0.574826	0.673981	5.52474	8.53178	35.1875	57.125	0	0.708764	0.727203	1.27788	1.26565	0
0.671986	0.816724	21.0652	25.0671	0.736544	0.840236	8.70549	18.3202	14.1875	24.8125	-1.35938	0.855638	0.809369	2.86015	1.39748	0
0.588908	0.746279	21.2944	24.6171	0.504279	0.616333	9.50196	11.6896	19.1875	15.375	0	0.397798	0.751806	2.17989	2.2422	0
0.803011	0.898622	22.777	27.4682	0.954216	0.983979	7.60244	11.6896	35.375	34.875	0	0.601643	0.971657	1.09935	2.92863	0
0.618501	0.768232	22.0959	25.7854	0.514701	0.648041	6.52508	9.57296	45.9375	37.125	-0.302734	0.854759	0.88227	1.91382	2.47878	1
0.810063	0.916558	21.5457	27.5671	0.893978	0.967862	8.44532	8.49702	24.25	18.625	0	0.506306	0.897425	1.72993	2.00587	0
0.637881	0.802866	22.7926	26.826	0.558888	0.712579	6.52508	13.3233	55.4375	36.4375	0	0.800576	0.967169	1.52242	2.60036	0
0.574127	0.7195	20.9175	24.0608	0.399173	0.47387	8.24983	8.49702	46.375	22.4375	-0.369141	0.681605	0.706282	1.56531	1.43381	-3
0.594995	0.741257	20.2958	24.0465	0.646916	0.776015	4.80192	6.14555	11.3125	20.9375	0	0.732192	0.832655	1.27251	1.43538	0
0.777268	0.884577	21.2133	25.8199	0.888567	0.9548	5.76522	6.45481	22.8125	39.1875	0.579427	0.836025	0.612893	1.35763	1.41906	2
0.576739	0.741758	19.7985	23.0493	0.588458	0.719034	5.76522	6.46716	16.5625	41.6875	0	0.775295	0.938705	1.19232	1.76528	0
0.720833	0.843808	20.3404	24.0756	0.785275	0.882138	4.80192	4.45288	12.5	31.0625	0	0.803591	0.735981	1.70474	2.12322	0
0.563517	0.717876	21.1453	25.3335	0.484755	0.62397	7.52052	5.10601	52.0625	27.5625	0.507812	0.350502	0.69175	1.13317	1.20146	0
0.594873	0.750393	20.8953	24.7568	0.581253	0.72531	9.05644	4.0912	20.5	14.1875	-0.726562	0.640885	0.518255	1.59227	1.1769	0
0.553918	0.717971	22.0131	25.9824	0.322341	0.408133	8.12818	4.07572	27.3125	16.25	-0.914062	0.651201	0.80927	2.42044	1.47953	0
0.723354	0.836155	20.7279	24.9608	0.867652	0.938776	7.52052	6.45481	14.875	39.1875	0	0.566804	0.697914	2.22818	1.25645	0
0.598278	0.737252	21.1498	24.5763	0.515374	0.62391	8.12818	5.10601	28.1875	24.375	-1.14453	0.578535	0.68124	1.96755	1.17894	0
0.621516	0.769125	21.798	25.7409	0.579357	0.725366	12.9649	4.07572	11.1875	15.1875	0	0.916224	0.862517	1.48001	1.475	0
0.720849	0.857077	20.808	25.4565	0.774339	0.888741	12.275	5.4038	26.1875	12.375	-0.354167	0.720009	0.828211	1.55644	1.27321	1
0.573045	0.71485	20.6415	23.2355	0.518563	0.604574	12.275	5.10116	52.6875	11.8125	-0.445312	0.50635	0.685462	1.10276	1.14033	-1
0.576789	0.729862	20.9844	24.4847	0.484687	0.610102	20.8291	7.99059	24.6875	90.75	-0.466309	0.787887	0.693954	1.80938	1.85181	2
0.658194	0.817017	20.5021	24.3119	0.77441	0.868036	48.1934	8.75411	13.6875	39	0.394531	0.921688	0.855756	1.5291	1.72989	1
0.749347	0.852711	19.6986	23.7255	0.836002	0.91496	48.1934	6.94896	29.1875	44.6875	-0.445312	0.822817	0.574996	1.2315	1.57374	0
0.566441	0.726238	20.6853	24.3853	0.574011	0.711833	51.2115	5.86775	20.4375	39.75	-0.12207	0.706799	0.759136	1.06921	1.26802	0
0.611022	0.773117	21.9508	26.0591	0.58371	0.731963	17.8165	6.8322	29.8125	25.875	0	0.669873	0.764871	1.21949	1.28428	0
0.839647	0.903929	23.2598	26.4435	0.83094	0.900413	17.8165	6.8322	13.5	67.3125	0	0.855356	0.698093	1.29174	1.95717	0
0.580524	0.73948	21.6947	25.358	0.508623	0.632976	7.24933	7.91074	34.0625	27.75	-1.18359	0.889057	0.77964	2.12007	1.25557	0
0.506102	0.646156	20.2912	22.8894	0.390291	0.453274	11.7839	6.55483	45.75	28.8125	1.12813	0.664237	0.456609	1.19654	1.18664	0
0.559502	0.717681	20.6329	24.3239	0.679869	0.812541	7.24933	6.55483	41.625	22.25	-0.492188	0.82504	0.682902	1.5485	1.2775	0
0.599585	0.769103	21.391	25.998	0.624677	0.791486	11.7839	6.34239	21.0625	24.0625	0.0957031	0.698997	0.763054	1.07128	3.48682	0
0.792768	0.883412	20.4799	24.8863	0.869545	0.9433	31.3445	5.70379	29.6875	26.0625	0	0.775315	0.715836	1.18728	1.63628	0
0.652856	0.79935	20.7035	24.8187	0.66931	0.810285	31.3445	7.52133	12.875	36.375	0.222982	0.675343	0.494742	1.31228	1.51376	-2
0.585631	0.74915	21.0793	25.0669	0.539379	0.680506	19.2704	5.70379	11.4375	22.4375	0	0.758243	0.595585	1.797	1.42518	0
0.565308	0.702615	20.6716	23.6795	0.432153	0.502869	11.2886	7.52133	27.6875	16.3125	0.328125	0.8842	0.619841	1.37524	2.21609	-1
0.620132	0.770593	20.7075	24.1828	0.571479	0.689742	9.04429		45.9375	25.1875	0	0.594193	0.849469	1.15974	1.81647	0
0.546849	0.696219	20.2433	24.1246	0.556555	0.701268	9.04429	6.97018	58.1875	15.375	0.940625	0.713877	0.580314	1.45495	1.24112	-1
0.559062	0.725824	21.8481	25.5448	0.411312	0.55275	7.5078	6.39639	36	22.5	0.0546875	0.452979	0.845313	1.20772	1.36803	-1
0.598775	0.763054	20.8132	25.072	0.636486	0.786711	7.5078	7.07884	46.75	35.25	0	0.589492	0.869579	2.04085	1.46048	0
0.732835	0.856704	20.2104	24.3472	0.804168	0.895738	11.6257	6.39639	51.1875	43.0625	0.0214844	0.731144	0.657718	1.20266	1.85732	1
0.565518	0.716424	20.9478	24.727	0.505114	0.636648	11.6257	8.93637	52.4375	13.875	0.101562	0.596885	0.851477	1.09604	2.6519	0
0.541129	0.703425	21.4482	25.4385	0.34706	0.458175	14.0131	10.1959	58.625	46.9375	0.289062	0.620261	0.913092	1.23266	1.92187	0
0.591883	0.754039	21.0319	25.1726	0.636401	0.791148	24.0968	8.93637	30.5625	20.125	0	0.66325	0.902379	1.72925	1.61224	0
0.57982	0.735365	21.451	24.9321	0.478395	0.590968	11.8387	5.54068	21.5625	13.3125	0	0.482757	0.598336	1.10951	1.39857	0
0.586951	0.729523	21.524	24.8647	0.525299	0.629295	11.8387	11.7449	26.3125	31.25	0	0.518749	0.936672	1.09707	1.76222	0
0.754738	0.880858	19.9355	24.9205	0.840604	0.929596	8.8594	5.54068	23.0625	32.5	-0.868815	0.504723	0.513019	1.08008	1.67336	2
0.504144	0.650849	19.907	22.95	0.349057	0.430402	8.8594	4.85093	21.75	14.875	0	0.755111	0.757109	1.22235	1.41912	0
0.559195	0.721008	21.3311	25.3167	0.482008	0.621982	27.4244	4.85093	35.375	17.6875	0	0.851841	0.881676	1.39187	1.54328	0
0.560144	0.723823	21.5351	25.6464	0.436268	0.586485	22.6783		19.8125	35.6875	-0.728516	0.691483	0.717735	1.11103	1.18796	0
0.540019	0.71637	21.2477	25.6738	0.410553	0.567437	5.94202	6.00294	16.375	25.5625	0	0.773395	0.837471	1.18747	1.42224	0
0.54906	0.720983	20.7687	25.2036	0.482456	0.655025	5.94202	5.33071	40	19	0.211589	0.687629	0.806182	1.19864	1.27683	-1
0.647447	0.79227	20.3919	24.6882	0.769666	0.885671	21.4921	5.33071	12.125	19.9375	-0.39974	0.908463	0.748804	2.00657	1.34755	-2
0.585833	0.741157	21.061	24.4803	0.62755	0.760942	27.5534	6.69611	68	14.25	0.632812	0.868602	0.880678	2.11865	1.94936	0
0.547179	0.712523	20.5297	24.893	0.485823	0.656559	15.5436	4.18539	12.875	18.6875	1.91992	0.525208	0.728371	1.15277	1.71116	-1
0.634652	0.773135	20.0066	23.8394	0.688464	0.794588	29.9989	4.18539	19.375	11.0625	0	0.535291	0.697144	1.21401	1.27648	0
0.535074	0.692507	20.7498	24.454	0.536473	0.684065	5.90217	13.1515	24.25	22.5625	-0.105469	0.870999	0.948175	1.52338	1.72364	2
0.778542	0.877366	19.8174	24.3912	0.855442	0.934233	5.90217	18.5945	23.5	20.9375	0.0651042	0.81462	0.961233	1.2362	2.07025	1
0.984664	0.992473	30.7218	34.9175	0.970325	0.989905	7.90231	18.5945	18	20.8125	0.603516	0.822702	0.884938	1.24453	1.41208	-1
0.513382	0.658183	19.5671	22.6525	0.403135	0.498336	32.6194	13.1515	40.8125	13.8125	0	0.775089	0.906498	1.96722	1.44991	0
0.78708	0.886575	22.3827	26.4209	0.90486	0.957615	8.17159	7.89057	33.0625	25.3125	0.102865	0.410317	0.782032	1.15431	2.35583	-2
0.57644	0.748556	21.646	25.6365	0.524955	0.680739	8.17159	5.77148	64.375	29.375	0	0.58278	0.777471	1.72768	1.60145	0
0.526771	0.671049	20.4023	24.0669	0.424387	0.545541	9.87547	10.6116	30.1875	30.875	-0.188058	0.679776	0.650516	1.27417	1.38335	-6
0.534049	0.6974	21.309	24.9319	0.306354	0.392657	5.45527	5.77148	13.375	37.4375	-0.185547	0.76922	0.603294	1.30095	1.89932	-1
0.548374	0.713699	20.7938	24.0477	0.377643	0.474531	5.45527	7.89057	37.1875	12.375	-1.03385	0.40459	0.930224	1.26056	2.11409	0
0.57381	0.725784	21.6209	25.0824	0.527665	0.656695	14.7986	8.15763	22.5625	58.75	0	0.401078	0.695852	1.30617	2.12036	0
0.567781	0.713876	21.1499	24.8153	0.463979	0.590163	9.65214	8.47486	23.75	71.1875	0	0.919514	0.170122	1.48765	1.27432	0
0.906245	0.94533	24.0219	27.7308	0.933379	0.969094	12.0972	8.06379	15.0625	22.6875	0	0.613698	0.726993	1.13106	1.32003	0
0.761824	0.859719	20.0807	23.1794	0.846262	0.9087	9.65214	7.67048	15.5	33.8125	0.289125	0.9136	0.532407	1.40981	1.17632	2
0.559843	0.720397	21.1674	25.2626	0.450946	0.592289	22.8938	8.98681	22.75	42.6875	0	0.801946	0.877399	1.18742	2.14359	0
0.573979	0.733667	21.2386	25.042	0.507006	0.654852	7.56389	4.60213	40.6875	25.5	0	0.511047	0.656402	1.12851	1.40723	0
0.623386	0.773519	20.5666	24.2615	0.666671	0.788859	7.56389	5.71211	41.1875	26.6875	-0.200195	0.746245	0.296401	2.03706	1.07477	0
0.545208	0.68385	19.779	22.9982	0.63021	0.750097	9.69589	8.06379	41	32.25	1.22422	0.536855	0.693376	1.25566	1.31054	-1
0.621335	0.768752	20.8087	24.6121	0.723505	0.842521	12.2034	4.60213	37.25	17.4375	0	0.630176	0.80527	1.6671	1.53479	0
0.585083	0.745448	21.4956	25.5615	0.516074	0.668779	12.2034	8.47486	35	53.875	-0.252418	0.638421	0.665143	1.10504	1.25749	-4
0.518773	0.647384	21.0274	23.6354	0.427386	0.492419	12.3672	6.85264	57.875	19.1875	-0.617318	0.521275	0.664964	1.15119	1.50048	-1
0.700663	0.839435	20.506	25.0216	0.793367	0.898401	5.89892	9.14638	14.75	99.25	0	0.688274	0.478979	2.21848	1.47051	0
0.581636	0.733512	21.3983	25.725	0.463041	0.57655	5.89892	6.85264	30.125	59.8125	0.578125	0.616017	0.582587	1.72868	1.47209	1
0.54025	0.709579	21.2547	25.3695	0.44937	0.619522	10.7993	10.0353	57.8125	49.875	0.414453	0.761953	0.421498	2.13882	1.30421	-3
0.533638	0.695431	20.9243	24.4242	0.414292	0.55466	10.9436	8.13974	19.25	83.125	0.421875	0.757415	0.722518	1.24279	1.57072	0
0.566482	0.713917	20.7567	25.1652	0.507172	0.654727	6.6109	8.13974	29.4375	14.375	-0.152344	0.650108	0.557752	1.25993	1.24729	0
0.61345	0.762635	21.5673	25.6946	0.644821	0.782246	6.6109	8.92146	48	33.9375	0	0.532406	0.808699	1.17676	1.28388	0
0.618977	0.764791	20.0377	23.6991	0.775233	0.877562	28.1772	10.2876	16.0625	25.375	0	0.708116	0.605572	1.17871	1.32843	0
0.886675	0.943967	25.099	30.0842	0.934826	0.976861	15.7348	7.11698	12.625	50.9375	-0.949219	0.91852	0.357691	2.45055	1.18783	0
0.828309	0.912605	22.1482	27.009	0.938339	0.977783	12.36	7.11698	57.1875	56.875	0	0.425505	0.466154	1.24412	1.20813	0
0.606629	0.75043	21.0848	25	0.649209	0.78217	12.36	8.0868	57.4375	22.125	0	0.586309	0.824257	1.13659	1.48785	0
0.551686	0.686259	20.9099	23.9356	0.544877	0.661139	18.8999	7.39458	36.0625	28.25	-0.539062	0.633575	0.749537	3.10975	1.44941	0
0.556152	0.720577	21.4373	24.9684	0.491073	0.603292	5.46435	7.39458	24.75	31.5625	-0.122396	0.816975	0.785608	1.75669	2.11219	0
0.573334	0.732032	20.9527	24.8396	0.551739	0.699021	5.46435	10.5456	36.875	13.0625	0.121094	0.540035	0.676503	1.23264	1.39489	-2
0.845553	0.914209	21.154	26.0203	0.894417	0.957296		12.4311	24.0625	32.6875	0	0.48224	0.522707	1.2524	1.8324	0
0.506267	0.632659	20.0836	22.6939	0.339469	0.403534	16.2372	10.7395	26.5	55	0	0.632944	0.613203	1.15734	1.18697	0
0.566664	0.73997	21.2932	25.6245	0.471358	0.645263	30.532	10.5456	11.5625	18.125	-0.513672	0.340923	0.654547	1.22916	1.28859	-1
0.764874	0.868429	20.7233	24.9306	0.861126	0.935311	15.8762	19.6435	14.5	17.125	0	0.802179	0.788768	1.21253	1.23132	0
0.88085	0.917644	21.9823	24.2369	0.807623	0.860669	16.2372	19.6435	15.3125	13.9375	0	0.985305	0.865978	3.16257	1.35088	0
0.816488	0.898262	20.8672	24.5817	0.879599	0.937295	15.8674		20.1875	30.625	1.02018	0.837178	0.859144	1.39	1.27974	-1
0.881353	0.926775	24.8451	29.1864	0.924531	0.969387	14.6679	17.7493	48.125	25.0625	0	0.699586	0.540997	2.82254	1.05086	0
0.9741	0.986066	31.2506	35.1875	0.950405	0.979393	10.173	11.6979	24.875	11.1875	0	0.878477	0.663913	1.2591	1.15498	0
0.762397	0.868478	21.0507	25.3202	0.888637	0.951001	6.10439	11.6979	14.1875	18.625	0.380859	0.850143	0.887821	1.28127	1.34122	0
0.735005	0.846415	20.6992	24.7016	0.863452	0.933331	10.173	12.0653	23.8125	40.5	-0.183594	0.807674	0.77135	1.29359	1.21574	-2
0.620041	0.757858	19.901	23.482	0.725426	0.836757	6.10439	6.83299	25.5625	33.5	1.33268	0.70981	0.862428	1.59095	1.38044	-1
0.808161	0.868068	20.0832	22.9354	0.865479	0.921532	22.0351	6.83299	57	41	-0.542969	0.911841	0.779466	1.90196	1.75339	1
0.755809	0.883807	20.3448	25.5697	0.810005	0.914387	22.0351	12.0653	72.9375	25.4375	0	0.97245	0.789207	2.75366	1.16997	0
0.552096	0.686365	21.5004	24.5947	0.367702	0.437004	9.19539	27.0088	50.125	20.625	-0.228516	0.817207	0.82744	1.38521	1.5147	0
0.943787	0.97131	28.2181	31.5886	0.937498	0.971022	6.68848	27.0088	14.1875	20.875	0	0.963807	0.576004	2.13737	1.28206	0
0.959051	0.980333	29.0949	34.1229	0.945589	0.983444	6.68848	12.1181	83.375	20.8125	0	0.877022	0.742338	2.09132	1.37452	0
0.841741	0.899381	22.5751	27.2239	0.915462	0.967525	6.7649	9.88136	23.6875	67.0625	0.457031	0.82139	0.852352	1.45536	1.7031	1
0.628985	0.777737	20.8406	24.8425	0.682894	0.810806	5.2016	7.78684	28.8125	49.1875	0.0983073	0.963026	0.237983	2.18347	1.13056	1
0.780992	0.872124	21.9825	25.3582	0.88032	0.93689	5.2016	9.88136	21.75	16.8125	-0.253906	0.878639	0.890077	2.48883	1.91353	0
0.758411	0.869653	20.1625	24.0024	0.79551	0.875029	7.31913	6.69044	58.1875	27.0625	-0.061849	0.500391	0.704441	1.244	1.31529	1
0.962106	0.979121	28.8992	33.4005	0.919038	0.967393	5.33156	10.195	39.125	15.25	-0.0351562	0.642794	0.765214	1.3536	1.18525	0
0.799225	0.881063	20.0462	24.1206	0.884336	0.946602	4.44427	6.69044	27.9375	59.25	-0.658854	0.76711	0.725066	1.1585	1.24905	2
0.843935	0.919498	21.8268	26.8931	0.892069	0.958434	4.44427	10.4989	24.4375	42.5	0	0.757726	0.393284	1.50465	1.47653	0
0.658046	0.777338	21.0809	23.5686	0.821388	0.883494	4.6413	8.71544	47.4375	12.125	0	0.747647	0.716818	1.55932	1.57018	0
0.799282	0.887701	20.6559	24.8528	0.913736	0.962788	15.7583	8.71544	49.625	46	0.169922	0.959795	0.75244	2.57107	1.2768	4
0.693463	0.820585	20.6602	24.5418	0.751162	0.852265	13.4429	15.3801	55.5	19.75	1.09794	0.849641	0.69529	2.94221	1.47753	-1
0.772841	0.886414	20.6476	25.7822	0.83973	0.925925	13.4429	11.5478	76.5	17.125	0	0.962917	0.892751	2.80337	1.54821	0
0.746122	0.86663	20.2158	24.2736	0.793865	0.881219	11.7322	11.5478	24.1875	15.9375	-0.454102	0.881466	0.538225	1.74896	1.09943	0
0.828753	0.907835	20.724	25.2686	0.872086	0.943903	7.71323	12.5904	17.625	21.125	-0.238281	0.894874	0.523703	2.16536	1.06811	1
0.683849	0.822359	20.4052	23.5052	0.776043	0.856554	7.23914	4.60571	16.375	24.375	0.223633	0.796594	0.607201	1.27978	1.04599	1
0.891698	0.939535	25.7331	30.7163	0.915049	0.969739	7.23914	4.51577	27.5	14.6875	0.47154	0.959853	0.6966	1.97001	1.13683	-3
0.896606	0.939686	23.8996	27.6626	0.917256	0.963229	10.6694	4.51577	59	22.25	0	0.929308	0.558476	3.00672	1.11186	0
0.771337	0.885844	20.9933	25.1573	0.835195	0.915128	10.6694	10.187	22.625	23.4375	-0.847005	0.787831	0.669957	1.34863	1.24276	5
0.747192	0.874579	20.0604	24.7679	0.833386	0.919783	21.8717	10.187	80	34.8125	0.742188	0.806475	0.862001	1.28959	1.43208	1
0.567547	0.709114	19.55	22.0416	0.524205	0.612211	21.8717	22.7732	22	19.3125	0	0.972401	0.637433	2.25994	1.09185	0
0.808184	0.902644	20.7737	26.1056	0.866081	0.945462	13.5791	11.0326	44.125	16.4375	0.253906	0.646792	0.672214	1.2154	1.09079	-2
0.840623	0.90722	21.8914	25.9045	0.934542	0.974394	7.88474	5.8189	39.125	16.9375	-0.625	0.737668	0.708166	1.43712	1.04652	2
0.827602	0.910095	22.8536	27.927	0.894975	0.961101	13.5791	5.8189	30.375	38.75	-0.105469	0.787174	0.782876	1.38305	1.26445	-1
0.901046	0.94643	24.9043	28.0785	0.797358	0.866936	7.88474	27.6051	48.3125	59	0	0.807951	0.79056	1.54224	1.88418	0
0.456695	0.609711	18.84	21.8731	0.36202	0.486463	7.28496	14.7255	23.5625	16.125	0	0.905088	0.772795	1.44607	2.05366	0
0.762968	0.878705	20.6283	25.0993	0.846074	0.925258	5.15134	6.73034	19	27.6875	0.698661	0.764887	0.800231	1.37424	1.39371	2
0.674892	0.803671	19.926	23.7786	0.760674	0.863043	5.15134	6.73034	11.375	21.875	0	0.697408	0.817556	1.35646	1.34598	0
0.879487	0.934369	23.2659	27.5346	0.932397	0.972171	31.7205	7.29593	30	19.5	0.191406	0.727142	0.855272	1.83193	1.29864	0
0.859019	0.915877	23.0529	27.4848	0.900622	0.957941	31.7205	14.5819	11.1875	13.125	0	0.933629	0.779328	2.28764	1.64772	0
0.776299	0.862798	20.6312	24.933	0.902891	0.959105		25.6018	28.8125	50.6875	0	0.93312	0.694531	1.64426	1.64984	0
0.896119	0.960149	31.0629	34.8356	0.647459	0.80779	12.973	11.1682	14.3125	78.0625	0	0.842265	0.683418	1.2671	1.58816	0
0.882832	0.957672	28.6434	33.4407	0.902544	0.962401	12.973	10.8895	14.0625	17.125	0	0.923541	0.562125	2.57888	1.30812	0
0.815822	0.889572	22.2006	25.9459	0.870519	0.933083	21.6994	10.8895	23.875	45.6875	0.121289	0.963254	0.850637	2.37793	1.81589	-3
0.771536	0.863623	21.6963	26.0248	0.868544	0.941988	17.2649	14.3853	42.125	42.25	0	0.627598	0.59058	1.11674	1.88175	0
0.757126	0.862057	20.826	25.3344	0.859872	0.937897	17.2649	9.27415	29.25	26.4375	0.53125	0.868583	0.890119	1.32227	1.33642	0
0.80072	0.892732	21.121	26.2384	0.878859	0.958369	24.0583	9.27415	32.5625	19.125	0.691406	0.940159	0.904489	1.91538	1.44442	0
0.683531	0.818516	23.0575	25.8389	0.745014	0.835784	24.0583	14.7263	19.25	11.6875	0	0.923667	0.522745	1.61999	1.076	0
0.925543	0.953558	27.9153	31.6532	0.91193	0.960137	13.1306	13.9525	86	32.125	0.5625	0.811195	0.569981	1.48282	1.15833	0
0.755012	0.858756	21.4367	25.1327	0.903493	0.956094	13.1306	31.9845	17.625	16.1875	0	0.968049	0.782177	1.96542	1.23718	0
0.746376	0.854232	20.5377	24.6655	0.840428	0.920947	17.4965	9.15429	23.375	65.125	1.10352	0.935292	0.494055	1.57152	1.22616	-1
0.879323	0.932705	22.8795	26.7953	0.868467	0.932908	18.7013	9.15429	32.4375	33.0625	-0.4375	0.523906	0.64928	1.19234	1.41282	0
0.89056	0.930145	22.2964	25.1555	0.916189	0.95258	15.6747	11.5708	14.25	33.25	0	0.468301	0.605451	0.997346	1.12619	0
0.65199	0.786062	21.484	23.8996	0.847839	0.900178	18.7013	19.727	11.6875	53.875	0	0.508712	0.61485	1.06564	1.26182	0
0.934177	0.966797	27.5406	31.4767	0.910499	0.9659	15.6747	6.05808	19.3125	48.9375	0	0.95235	0.321901	1.68599	1.13113	0
0.940582	0.968829	23.9223	28.4166	0.905302	0.96161		6.05808	28.125	12.6875	0.554688	0.96693	0.621463	2.02509	1.43275	1
0.906544	0.939978	30.1044	32.5555	0.812288	0.878018	11.8077	5.09227	56.9375	36.1875	0	0.697575	0.535382	1.16524	1.19524	0
0.781935	0.873096	23.2768	26.2767	0.915911	0.954852	11.8077	5.09227	16.8125	18.0625	-0.607422	0.727748	0.757506	1.10484	1.4915	2
0.612662	0.766059	20.1539	24.1202	0.781663	0.897593	22.6869	3.9585	22.25	14.3125	-0.566406	0.732077	0.703911	1.2108	1.24855	0
0.583448	0.721925	20.0092	22.7059	0.640889	0.741071	16.7927	3.9585	43.8125	23.5	-1.36458	0.804319	0.683473	1.34655	1.29371	2
0.627456	0.776816	21.2819	24.3001	0.698846	0.796592	16.7927	6.34157	68.125	35.625	0.514323	0.915318	0.844904	1.45463	1.4245	-2
0.851792	0.909315	23.3377	26.0081	0.911557	0.947461		42.533	21.25	11.8125	0.0208333	0.92754	0.674535	1.69151	1.09387	1
0.875034	0.928647	24.7241	28.0804	0.936968	0.971213	12.1904	11.5843	22.8125	44.75	-0.491927	0.695069	0.446372	1.21884	1.14816	1
0.827805	0.89169	22.9122	25.2378	0.910859	0.945664	4.30097	9.26178	20.5	53.125	1.38672	0.827334	0.51716	2.20929	3.79376	0
0.723986	0.813472	20.7653	23.4246	0.837553	0.90037	4.78512	6.48967	16.75	14.8125	0	0.853026	0.760096	2.01738	1.47841	0
0.899477	0.944808	23.3812	27.4963	0.89545	0.950159	4.30097	9.26178	18.25	20.75	-0.078125	0.774182	0.91738	1.33313	1.99446	0
0.952686	0.973468	27.482	30.7999	0.887668	0.94305	7.66041	11.6873	40.4375	41.625	0.84375	0.78886	0.686106	1.73914	1.11098	0
0.572065	0.745507	20.9965	24.3125	0.449889	0.58316	13.6208	6.48967	36.6875	40.375	0	0.677581	0.54497	1.19999	1.23565	0
0.904805	0.959713	26.6133	31.5533	0.884939	0.954592	16.0687	7.38273	24.6875	12.875	0	0.834273	0.254237	1.94492	1.04622	0
0.621684	0.775601	21.8324	25.1882	0.532577	0.644141	13.0416		53.5	19.125	0	0.643762	0.46438	3.37656	1.15938	0
0.952107	0.97325	29.4194	33.2033	0.895749	0.95468	11.7222	8.65775	31.1875	14.9375	0	0.690736	0.869582	1.21694	1.29166	0
0.532102	0.682157	20.288	22.8744	0.408193	0.508301	9.12858	8.65775	50.6875	28.75	1.05469	0.66832	0.81009	1.09208	1.23601	0
0.599207	0.757703	20.6817	23.3907	0.559615	0.658363	8.69485	9.7908	33.5625	11.0625	0.175781	0.70961	0.769789	1.53694	2.12183	1
0.802579	0.88883	21.3237	24.9795	0.818513	0.901632	7.30679	6.26884	14.25	12.0625	0	0.834569	0.373248	1.83592	1.08868	0
0.770454	0.882535	21.1472	26.0691	0.867644	0.949829	9.12858	6.26884	27.75	15.25	0	0.829847	0.8233	2.19255	1.42245	0
0.900488	0.960277	33.4867	38.0584	0.488449	0.675957	7.30679	5.66382	23.3125	16.375	0	0.909221	0.892364	1.45803	1.44062	0
0.6063	0.778944	22.6834	26.1281	0.479142	0.633375	10.2273	5.66382	13.875	23.5	0	0.826603	0.920802	1.26714	1.54193	0
0.695794	0.81368	22.5207	25.6307	0.893634	0.941454	42.0705	9.96657	61.4375	20.9375	0	0.662196	0.882098	1.48407	1.41253	0
0.827815	0.901211	21.9616	25.8298	0.85258	0.926802	42.0705	7.17533	15.1875	13.0625	0	0.740241	0.75554	1.24662	1.19582	0
0.902224	0.939897	24.8073	29.1362	0.831413	0.921172	27.5286	7.17305	31.125	34.875	0.09375	0.762922	0.956171	1.17746	1.98515	0
0.953826	0.970398	31.8352	33.5938	0.90944	0.946024	27.5286	9.96657	24.0625	29.5	0	0.830411	0.810917	1.30161	1.43271	0
0.913379	0.942839	24.2729	27.9905	0.842309	0.920244	29.7687	7.17305	18.125	22.75	0	0.544699	0.730259	1.14255	1.44088	0
0.832997	0.897573	25.8818	29.4318	0.787279	0.885143	11.9081	19.6933	25.625	18.5625	0	0.625401	0.753445	1.42211	1.53535	0
0.764169	0.851638	21.6111	25.5116	0.874138	0.941322	11.9081	24.2613	12.125	21.4375	0	0.9297	0.923943	1.89509	1.69028	0
0.928839	0.95337	26.0589	30.0077	0.832291	0.912543	13.5221	19.2229	32.4375	48.6875	0	0.768127	0.931807	3.55965	1.69122	0
0.912931	0.942974	25.3708	28.7207	0.875831	0.925568	18.8706	4.93086	36.5	18.4375	2.89974	0.570864	0.622689	1.34897	1.22016	-2
0.828475	0.905379	25.9782	29.5871	0.971873	0.987479	24.9701	4.93086	16.8125	27.6875	0	0.849039	0.585758	1.74348	1.36225	0
0.902216	0.931348	24.3943	27.3343	0.905906	0.94916		13.7673	11.75	17.8125	0	0.789223	0.679045	2.09097	1.33645	0
0.597366	0.753112	20.1836	23.3214	0.67029	0.792078	7.04762	10.694	22.8125	57.625	-0.140625	0.776787	0.775761	1.21884	1.33866	0
0.608465	0.762897	21.6396	24.8874	0.541378	0.678221	6.81037	9.99447	24.625	118.375	0.554688	0.964743	0.518595	2.0358	1.2938	0
0.626576	0.76445	21.0642	24.2354	0.596369	0.700285	7.04762	25.4161	30.4375	13.6875	-0.329102	0.881166	0.90097	1.48264	1.34634	4
0.666672	0.779312	21.7028	24.9981	0.773816	0.869321	6.81037	9.72034	21.6875	21.75	0	0.630152	0.92156	1.36368	1.585	0
0.839969	0.88011	22.0068	24.3064	0.806096	0.869815	15.8866	9.72034	47.4375	35.25	-0.833594	0.794087	0.816452	1.54784	1.57758	1
0.887264	0.92358	24.0173	26.2083	0.847742	0.899433	6.70183	7.35489	37.1875	52.375	0	0.729206	0.614921	1.31114	1.42179	0
0.881717	0.917808	27.8625	30.909	0.768793	0.848704	6.70183	7.26232	36.8125	85	-1.33984	0.725753	0.791382	1.3062	1.80387	0
0.895412	0.934057	30.8405	33.3543	0.642929	0.732445	9.00713	6.3256	62.125	50	4.05469	0.651881	0.658704	1.40697	1.84049	1
0.903874	0.934071	26.8434	30.0937	0.57621	0.707006	7.44199	6.3256	15.6875	46.375	-1.3457	0.738888	0.669445	2.70837	1.58238	1
0.637986	0.793236	20.4549	24.0781	0.760321	0.872742	7.61342	6.63657	36.375	52.375	0	0.685484	0.851301	1.22174	1.83445	0
0.604322	0.759816	20.5043	23.4917	0.484634	0.645955	8.32153	6.63657	44.375	36.4375	0.679102	0.530902	0.336167	1.20141	1.20124	-1
0.60353	0.766773	21.5873	23.7753	0.421753	0.499365	6.85091	18.2571	19.1875	17.9375	-0.744792	0.760161	0.941705	1.16751	1.62382	0
0.818509	0.878736	21.7272	23.5774	0.774508	0.823745	7.94528	13.8074	18.8125	36.6875	-0.12207	0.857609	0.876969	1.93094	1.33554	-2
0.862844	0.937887	24.3967	29.15	0.881833	0.9545	6.1044	13.8074	11.4375	37.125	0	0.921395	0.969249	1.65534	2.37676	0
0.526483	0.675991	20.5049	23.4546	0.265318	0.295054	6.1044	10.6544	23.875	23.6875	-0.822266	0.696034	0.932462	1.30969	1.63805	-1
0.922293	0.956159	27.3475	30.4787	0.906699	0.951027	7.94528	12.6527	20.875	16.0625	0.03125	0.469663	0.924147	1.14605	1.48511	0
0.61245	0.734513	20.6759	23.2204	0.771258	0.848246	10.4036	10.6544	20.6875	32.4375	-0.330078	0.76685	0.931383	1.13698	1.82349	1
0.704075	0.836041	23.501	26.8829	0.910813	0.9581	8.59411	12.6527	70.6875	24.75	0	0.768079	0.978507	2.86579	2.35552	0
0.9082	0.940875	27.27	30.4875	0.895017	0.947006	5.21049	15.2099	20.0625	11.75	0.158203	0.78011	0.822438	1.51812	1.2506	0
0.561418	0.723313	20.4465	22.878	0.495784	0.598135	5.21049	24.736	13.8125	70.75	0.167969	0.859986	0.607746	1.22321	1.3803	-2
0.636485	0.780661	20.3083	22.8269	0.628888	0.715864	9.32594	24.736	35.4375	13.125	0	0.368035	0.95995	1.76315	2.65915	0
0.964257	0.982382	30.6138	34.7293	0.911473	0.962406	8.75013	14.5193	49	53.125	0	0.658628	0.627341	1.22238	1.21115	0
0.896144	0.94831	23.8163	27.4042	0.89862	0.948258	4.4419	14.5193	17.3125	28.25	0.00390625	0.73698	0.708756	1.61649	1.25789	0
0.899078	0.953339	26.1543	29.8987	0.877385	0.942839	4.4419	10.5506	18.875	23.25	0	0.584666	0.796072	1.25497	1.35535	0
0.919399	0.957776	27.7674	32.6665	0.90907	0.970222	8.69219	8.64785	30.875	15.4375	0.304688	0.739552	0.828154	1.37612	1.56058	1
0.875805	0.929476	23.71	27.9721	0.916463	0.965988	7.3565	8.64785	34.875	17.1875	0.238281	0.582418	0.846409	1.35563	1.92671	0
0.915932	0.955606	24.3084	27.9634	0.911869	0.957028	6.9867	43.8677	15.375	14.5	-0.271484	0.816841	0.823632	1.3469	1.86123	0
0.913498	0.957571	25.6162	29.3569	0.910136	0.957614	6.74585	43.8677	38.8125	23.6875	0	0.589291	0.912047	1.21205	1.89143	0
0.896295	0.942462	25.1563	29.3936	0.851658	0.92295	6.74585		41	19.9375	1.15234	0.601517	0.954568	1.22517	3.01751	0
0.888396	0.935344	24.6765	28.8898	0.888761	0.952274	7.2195	32.7887	17.5625	23.4375	0.114062	0.658238	0.907456	2.28395	1.38438	-1
0.743056	0.815467	21.4104	24.008	0.883855	0.930556	12.5986	32.7887	13.625	16.8125	0	0.903436	0.964618	1.74361	2.03158	0
0.693503	0.811514	20.8504	23.4983	0.781405	0.848085	5.74468	23.6546	34.0625	34.375	0	0.711895	0.876519	1.2539	2.1529	0
0.716113	0.825313	21.5152	24.5393	0.889541	0.94029	5.74468	17.2762	12.5625	42.5625	0	0.565993	0.533848	1.24341	1.15352	0
0.928658	0.959616	25.1487	29.4313	0.865267	0.930578	7.2195	17.2762	46.5	26	0	0.795972	0.889322	1.49245	1.45974	0
0.650516	0.813351	21.1663	25.0205	0.683981	0.805329	13.579	23.6546	18.75	27.875	0.0424805	0.816685	0.952179	1.82165	1.9292	-4
0.601725	0.752919	20.5446	23.5013	0.579221	0.689516	12.3221	23.9673	19.0625	13.5625	0.167969	0.778838	0.872274	1.44916	1.24576	2
0.879406	0.928516	22.2025	25.5821	0.868329	0.926745		8.62123	35.125	36.375	1.91797	0.481142	0.614844	1.0986	1.22541	-1
0.845401	0.889283	22.6402	25.1924	0.868835	0.916214	23.5774	6.05552	32.3125	37.1875	0.542969	0.90342	0.704309	3.09853	1.27396	0
0.853611	0.908953	25.7119	28.7712	0.877477	0.934142	4.42263	6.05552	14.5625	29.875	0	0.648691	0.716841	1.12746	1.18947	0
0.925924	0.951205	32.5079	35.1382	0.642066	0.731875	4.42263	10.0492	14.875	22.0625	0.257464	0.790165	0.965579	1.26281	2.01431	1
0.946123	0.966246	30.037	33.1849	0.903867	0.947547	15.7874	5.13038	39.625	18.75	0	0.967371	0.814333	2.24961	1.31167	0
0.914974	0.956236	26.0228	29.5917	0.902257	0.950888	21.3697	5.13038	25.75	11.5	0	0.790538	0.682583	1.18066	1.19783	0
0.774765	0.86958	22.6762	25.6297	0.934873	0.963553	20.5699	18.3381	35.125	32.125	0	0.946852	0.594343	2.03358	1.98707	0
0.867412	0.906769	25.145	28.0105	0.90895	0.941733	11.8127	11.4285	39.875	19.0625	-1.7513	0.692316	0.745366	1.16801	1.29778	-2
0.626425	0.755332	21.5987	23.5886	0.813366	0.871081	11.8127	18.3381	35.5625	19.625	0.724609	0.868206	0.813667	1.37778	2.0345	-1
0.574611	0.762147	22.2533	25.6002	0.337055	0.47396	20.407	11.4285	22.6875	27.25	0.300781	0.827407	0.809168	1.37207	1.46637	0
0.659879	0.807529	23.0225	24.9611	0.365448	0.431629	21.8008	17.1983	29.3125	12.6875	0	0.91271	0.783988	1.87617	2.70556	0
0.596315	0.749655	21.5658	23.3265	0.431038	0.495472	12.5044	9.85542	31.5	23.5	-0.474609	0.86609	0.949544	1.38322	1.93419	0
0.912603	0.949883	23.7805	27.5133	0.903285	0.955441	12.5044	9.85542	20.25	37.75	0.606445	0.302924	0.946291	1.75066	1.78808	0
0.560492	0.728715	20.4439	23.153	0.35557	0.436909	13.8254	11.8781	46.125	52.125	-0.445312	0.891176	0.765196	1.43236	1.68304	1
0.944343	0.96774	27.6192	32.3544	0.929549	0.976056	11.2668	11.8781	50.4375	15.4375	0	0.519223	0.702934	2.03856	1.32428	0
0.570696	0.733614	20.832	23.1267	0.592042	0.695493	11.2668	22.6979	53.875	25.6875	0	0.7609	0.725454	1.47171	1.13093	0
0.581936	0.735313	20.8751	23.4548	0.546788	0.652429	4.18717	15.424	18	22.0625	-0.191927	0.782591	0.684442	1.20146	1.40736	-2
0.89799	0.964402	30.9691	35.4617	0.794851	0.905254	4.18717	15.424	11.9375	68.125	-0.562174	0.848189	0.879748	1.35901	1.69176	-1
0.940338	0.952036	25.6891	28.0784	0.769258	0.836662	8.16574	4.55903	17.8125	20.5	0	0.607609	0.770834	1.15386	1.24022	0
0.9202	0.952291	23.4494	27.008	0.881426	0.931502	16.2946	4.55903	23.375	14.5625	-0.717122	0.870438	0.544791	1.91098	1.3604	1
0.914648	0.934007	22.8519	24.5258	0.696648	0.747768	5.51277	6.85721	27.625	25.0625	0.641761	0.888686	0.54867	1.48008	1.24316	-1
0.885854	0.927366	22.2835	25.3639	0.869692	0.922077	6.83937	6.85721	29.3125	41.8125	0	0.751324	0.500665	1.47988	1.42617	0
0.874358	0.930486	23.8879	27.4268	0.864557	0.925575	5.51277	12.868	20.9375	15.4375	0.0690104	0.477408	0.587933	1.14829	2.08028	0
0.718962	0.830709	20.2762	24.4592	0.754702	0.870526	16.967	7.86604	20.8125	48.8125	0	0.714905	0.691463	1.39583	1.90154	0
0.830918	0.902538	21.7407	25.4506	0.880769	0.937106	11.4862	9.24312	15.625	19.5625	0	0.89955	0.738373	1.47367	1.29449	0
0.905686	0.948327	27.2111	31.2616	0.87858	0.945323	11.611	6.43067	17.875	31.8125	-0.231771	0.740366	0.571928	1.39353	1.32566	-1
0.929213	0.962213	29.9379	34.5813	0.842781	0.912342	11.611	4.09266	16.875	15.75	0	0.761676	0.719452	1.19587	2.37007	0
0.912727	0.959514	27.3352	31.7637	0.918472	0.966867	12.9349	4.09266	51.9375	14.0625	0.161133	0.904801	0.7471	1.6855	1.19148	-2
0.875232	0.953022	31.109	35.5508	0.769961	0.896273	11.5004	4.52298	56.875	21.75	1.33021	0.324883	0.925594	1.41928	3.85543	2
0.895561	0.966137	30.237	35.2532	0.811817	0.918949	10.7186	11.0705	64.25	43.3125	0.824219	0.525486	0.679659	1.22667	1.15022	-1
0.945312	0.975131	29.9217	34.0666	0.920424	0.972267	11.0795	9.12897	40.5625	25.8125	-0.223958	0.540673	0.806002	1.16555	1.18513	0
0.83244	0.886761	21.5826	24.3188	0.847887	0.907781	8.78777	9.12897	41.6875	11.9375	-4.7793	0.747223	0.811655	1.40628	1.34749	1
0.612625	0.729513	19.8792	22.721	0.731074	0.829359	15.1154	10.5215	32.0625	30.375	1.69531	0.59067	0.786422	1.21293	1.20254	1
0.864621	0.924572	23.7633	27.4732	0.858527	0.926058	8.78777	12.2878	22.8125	57	0	0.851499	0.809829	1.45163	1.33386	0
0.876559	0.939525	24.2053	28.3803	0.865293	0.935094	15.1154	36.55	14.3125	57.0625	0.5	0.819985	0.642585	1.14716	1.40163	2
0.563163	0.72947	20.3976	23.4868	0.445143	0.551209	12.4762	34.4836	25.75	30.3125	0	0.849561	0.499703	1.34202	1.1628	0
0.53011	0.687076	19.8029	22.3907	0.463472	0.576215	12.4762	34.4836	15.5625	75.625	0	0.533015	0.566963	1.09472	1.72801	0
0.549773	0.709578	20.7636	23.9384	0.432306	0.555059	28.9651	14.658	13.25	22.125	-0.332031	0.759657	0.644415	1.17318	1.19833	0
0.704173	0.827552	23.5331	26.686	0.881769	0.945911	8.73337	14.658	22.75	26.0625	-1.14355	0.77735	0.799906	1.89712	1.16351	1
0.93218	0.957413	30.1111	31.8523	0.862371	0.904535	3.62855	20.8854	13.5	12.4375	0	0.564318	0.890777	1.14294	1.66502	0
0.921115	0.971819	34.5573	40.255	0.551171	0.737649	3.62855	16.9492	13.3125	32.5	-2.69824	0.353323	0.82508	1.17213	1.23519	3
0.876015	0.9317	23.5806	28.0677	0.865223	0.939577	10.4535	16.9492	16	14.6875	-0.341046	0.933554	0.868106	1.63965	1.46478	0
0.925666	0.955782	29.4389	33.1929	0.789521	0.882339	10.4535	4.85163	35.9375	30.5625	1.25977	0.943783	0.371507	2.13226	1.14585	-4
0.745864	0.808992	20.2319	22.4204	0.80213	0.863778	10.3501	4.85163	39.625	16.875	0.0195312	0.746297	0.480848	1.3717	1.18834	0
0.889577	0.937228	22.4781	26.6832	0.873775	0.948984	8.64433	13.393	44.375	28.8125	0	0.376381	0.950072	1.15463	1.93005	0
0.806507	0.891879	21.0667	25.6522	0.879414	0.951399	8.64433	9.01367	24.1875	12.125	0.015625	0.701658	0.815967	1.98512	1.29946	0
0.885823	0.931939	24.2459	27.7594	0.868751	0.933177	8.63478	9.01367	27.5625	29	0	0.779916	0.778831	1.89202	1.66968	0
0.644118	0.82043	23.1376	26.5142	0.780556	0.882841	8.00477	17.8686	64.0625	34.6875	0.297526	0.872989	0.539179	1.59194	1.81022	1
0.793546	0.879124	20.6118	23.7673	0.884515	0.937605	7.31251	25.8065	28.3125	20.0625	0	0.81412	0.674935	1.19351	1.07795	0
0.944041	0.969153	25.7279	29.69	0.905002	0.956687	6.65825		16.5	16.125	1.25781	0.414633	0.669437	1.19414	1.15574	0
0.879553	0.930559	24.0326	28.5032	0.827535	0.922163	7.78007	8.48771	11.8125	23.0625	0	0.853784	0.945093	2.11685	2.24138	0
0.51407	0.683848	19.4878	22.8772	0.553798	0.711765	6.65825	6.40064	35.5625	23.1875	0	0.77188	0.742139	1.54644	1.16184	0
0.859245	0.91165	22.1201	26.1632	0.809048	0.897745	10.0779	6.40064	22.5625	26.5	0	0.675133	0.762851	1.34746	1.17169	0
0.903068	0.945432	24.2825	28.3553	0.878145	0.9424	6.09664	8.48771	29.8125	35.3125	0.0371094	0.802552	0.492408	1.54016	1.24671	-1
0.718767	0.83254	21.4157	24.4534	0.88632	0.939019	5.29234	6.95843	33.375	32.8125	-0.0668403	0.55257	0.525114	1.20931	1.39642	0
0.906992	0.950064	26.126	29.3786	0.931826	0.966168	7.86609	6.95843	24.0625	42.3125	0	0.685483	0.467964	1.15552	1.30574	0
0.830588	0.904946	21.7768	25.3909	0.895845	0.947991	5.29234	45.2315	23.875	24.4375	0.152158	0.552808	0.84973	1.22131	1.5409	0
0.91602	0.951886	23.7686	27.2979	0.924646	0.962731	6.22069	6.80363	49.8125	44.9375	-0.109691	0.547713	0.508952	1.46902	1.21584	-1
0.882295	0.934189	24.1555	27.9348	0.893329	0.946706	7.86609	6.80363	37.4375	43.25	0.25	0.858467	0.770559	1.35284	1.32039	1
0.930185	0.962943	30.232	33.7324	0.823998	0.898499	6.3741	9.91253	13.5	57.5625	0	0.691029	0.757046	1.25152	1.22966	0
0.929218	0.964324	29.8085	34.1398	0.883746	0.953729	10.6787	6.62659	43.3125	44.0625	0	0.894738	0.664419	1.52271	1.27267	0
0.921528	0.959193	27.15	31.3602	0.871863	0.945362	4.16265	5.70561	25.3125	29.9375	1.51172	0.827916	0.767895	1.20107	1.60945	0
0.851429	0.922637	26.3948	29.807	0.966499	0.984365	4.16265	5.41522	18.75	29.25	-0.431641	0.949302	0.686051	1.7618	1.47872	-1
0.620485	0.776062	22.129	25.7967	0.6932	0.826049	8.67741	8.65	19.875	18.875	-0.632812	0.782671	0.732718	1.33399	1.1255	0
0.778321	0.851321	22.4893	25.0982	0.897731	0.939646	10.6787	7.96471	49.875	44.8125	0	0.858662	0.594427	1.53289	1.12252	0
0.910732	0.953988	25.2686	29.1727	0.911291	0.956622	13.1486	7.37447	18.625	29.25	0.582031	0.835816	0.820096	1.24513	1.19523	1
0.869569	0.938726	25.678	30.2842	0.849685	0.934104	11.0381	5.41522	34.5	47.75	0.111328	0.97324	0.927767	2.43349	2.45547	-1
0.902972	0.94962	24.2631	28.3919	0.911814	0.958782	5.44734	7.96471	18.375	24.6875	0	0.951502	0.533538	1.85432	1.1117	0
0.879088	0.928411	28.0026	32.0656	0.792017	0.883918	5.44734	10.4491	12.375	17.5	1.15332	0.936556	0.806946	1.49754	1.1708	0
0.925333	0.960861	28.9524	32.6902	0.894059	0.95164	5.85276	6.08771	12.25	19.125	-1.65527	0.705517	0.901381	1.15147	1.87945	0
0.585161	0.748572	19.9308	23.8761	0.648168	0.782	5.85276	4.48151	23.375	21.25	-0.603516	0.920775	0.424801	1.54652	1.61838	1
0.523049	0.677948	19.8674	22.8949	0.350864	0.42174	9.58888	4.48151	27.0625	13.875	0	0.824705	0.792959	1.24863	1.14537	0
0.605766	0.762796	21.1092	24.1442	0.576429	0.694033	9.58888	7.18395	45	16.125	0.744141	0.975705	0.87269	2.50038	2.69631	-1
0.58911	0.732059	21.5845	24.4543	0.490578	0.608991	12.0204	4.46973	11.9375	33.4375	0	0.886512	0.497877	1.59851	2.09841	0
0.798975	0.870037	20.4746	24.1832	0.855441	0.923353	7.70717	4.14674	24.3125	12.375	0	0.732035	0.921802	1.82013	2.08419	0
0.915521	0.957523	26.3435	30.3241	0.942488	0.975879	7.70717	8.5419	48.75	19.75	1.04818	0.911215	0.8539	2.11121	1.77016	0
0.853743	0.912903	25.8631	28.7711	0.883334	0.932579	13.2198	4.14674	25.0625	42.6875	0	0.870424	0.710071	1.30241	1.60302	0
0.795883	0.849906	22.5068	24.2643	0.888711	0.920542	20.2513	6.56836	61	30.5625	0	0.753729	0.54925	1.1996	1.91692	0
0.798517	0.881189	23.5135	26.7467	0.935613	0.968741	20.2513	8.5419	64.5	60.3125	-0.195312	0.962096	0.862706	1.96266	1.69498	2
0.946844	0.971246	31.8307	35.2398	0.907014	0.951219	18.9966	7.58095	38.3125	43.375	0	0.746045	0.663646	1.20704	1.26548	0
0.889797	0.934513	22.9459	26.5886	0.915298	0.958477	18.9966	7.58095	12	61.9375	0	0.971234	0.656118	2.25985	2.05889	0
0.8932	0.932744	22.6527	26.0367	0.827161	0.901618	29.2457	7.39214	21.5	19.5	0	0.916615	0.805068	1.4192	1.61599	0
0.827634	0.89347	23.2036	26.185	0.936926	0.968156	35.1355	7.39214	73.25	39.125	0	0.886971	0.833638	1.51547	2.17189	0
0.893605	0.929607	25.2674	28.794	0.77751	0.846116	29.2457	10.1402	28.5625	55.8125	0	0.65041	0.890559	1.22694	1.69663	0
0.606024	0.761337	20.7964	24.4306	0.633103	0.775317	6.50216	14.6286	12.3125	19.3125	0.113932	0.672496	0.893956	1.13952	2.36058	2
0.860843	0.911247	24.6914	28.1934	0.845662	0.910893	10.7902	12.7274	20	28.0625	-0.481771	0.773138	0.446006	1.72222	2.47871	1
0.852925	0.913895	24.8945	28.7344	0.868747	0.929062	5.77331	7.25956	21.1875	47.1875	-0.0253906	0.799018	0.565724	1.21972	1.22577	1
0.909555	0.944161	26.6556	30.1603	0.85242	0.914628	8.06032	7.25956	27	12.375	2.66602	0.666556	0.27215	1.31299	1.13806	-1
0.918215	0.954124	27.4689	30.8331	0.905675	0.952045	6.80704		31.625	12	0.308594	0.881694	0.90881	1.63338	2.28309	0
0.897309	0.943413	25.1389	29.1242	0.928745	0.966363	5.77331	24.9542	16.8125	45.625	-1.01562	0.712356	0.918978	1.24102	1.81555	0
0.915379	0.955288	26.0036	30.2805	0.927066	0.96665	6.57405	16.5899	25.6875	40.4375	-1.17773	0.916682	0.906453	2.13251	1.49049	1
0.918527	0.957275	27.8131	32.4143	0.884013	0.950488	6.25698	8.04798	36.8125	32	-0.326172	0.779104	0.960849	1.35252	2.04726	0
0.872132	0.928038	24.3757	28.2874	0.907262	0.957836	5.74199	8.04798	32.375	16.0625	0	0.649539	0.793782	1.23718	1.17871	0
0.88877	0.940649	24.9505	28.5354	0.936028	0.970472	6.76368	6.30721	31.25	12.25	-0.0507812	0.885339	0.789227	1.74266	1.70324	-1
0.949728	0.970016	33.0171	36.212	0.90951	0.948402	5.74199	6.30721	17.875	11.375	0	0.554524	0.565905	1.17966	1.31641	0
0.639097	0.769209	20.4688	23.9212	0.742776	0.842496	6.76368	22.0662	16.4375	22	0	0.817318	0.837989	1.37271	1.5232	0
0.870703	0.935661	24.3724	28.1889	0.914193	0.960792	6.57713	19.5763	34.25	23.875	0	0.65142	0.965572	3.01639	2.04638	0
0.932284	0.96545	31.2187	35.2485	0.863825	0.931826	12.2668	12.8764	32.375	57.1875	0	0.586887	0.8979	2.49611	1.87194	0
0.970592	0.98527	33.1045	37.2534	0.871944	0.945198	9.12614	12.8764	41.5	50.5625	0.0195312	0.266082	0.887075	1.37242	1.61118	0
0.870789	0.934645	23.6983	27.7387	0.907797	0.955247	8.91128	20.1693	22.9375	27.375	-0.446094	0.737453	0.856571	1.20894	1.29065	-3
0.959921	0.97933	28.612	31.8044	0.959752	0.982445	8.91128	21.0151	46.4375	30.4375	0	0.611939	0.896942	1.21635	1.77847	0
0.928694	0.949259	26.6599	29.5026	0.854736	0.911856	9.56663	12.4343	59.3125	32.75	0.486328	0.881918	0.87697	2.16227	1.64521	1
0.873822	0.94019	26.7746	30.8073	0.970041	0.987202	9.63909	11.2818	38.5	14.6875	-1.40104	0.478886	0.812689	1.63491	1.73245	0
0.934605	0.964181	27.0714	30.4604	0.923122	0.963016	9.56663	11.2818	35.5625	60.625	0	0.556337	0.963834	1.48612	2.77217	0
0.935678	0.960595	27.1349	30.4122	0.925675	0.961648	10.9899	10.7199	65.625	22	0.572266	0.741475	0.958748	2.98563	1.90685	1
0.665678	0.80679	21.1989	25.3524	0.64939	0.770755	16.1043	10.7199	63.6875	28.5	0	0.657968	0.841772	1.74965	1.54472	0
0.649354	0.792946	20.7562	23.6521	0.729098	0.823014		12.5376	27.8125	26.6875	3.52051	0.801326	0.924241	1.32516	1.52389	-3
0.819299	0.879876	21.7224	24.6714	0.838413	0.897348	9.5757	12.7778	75.5625	17.0625	-0.474609	0.563476	0.907214	1.30322	1.6719	-1
0.575138	0.729924	20.1445	22.4855	0.535428	0.623521	9.5757	10.9208	11.6875	22.5625	0	0.658529	0.808593	1.32019	1.47646	0
0.730095	0.831721	20.3666	23.1994	0.739204	0.811271	6.57683	5.29244	21.625	17.75	0.0410156	0.58047	0.709553	1.75103	1.23638	1
0.958147	0.970875	29.3187	31.8745	0.906223	0.939599	6.57683	5.29244	61.3125	32.625	0.207031	0.850627	0.83158	2.09513	1.34941	0
0.768108	0.863885	23.4606	26.2494	0.842299	0.90619	16.3466	5.50523	74.3125	36.375	0.0507812	0.807589	0.557982	1.99968	1.52981	0
0.89828	0.937892	27.5757	30.2082	0.833032	0.903613	31.9858	16.7348	20.625	18.8125	0.34375	0.594789	0.755788	1.10983	1.478	0
0.937183	0.956923	32.3865	34.457	0.736221	0.800152	21.4662	12.9421	12.1875	19.9375	0.783203	0.874105	0.944807	1.24406	2.14689	1
0.645028	0.750501	19.9796	22.6618	0.795652	0.866878	6.68127	9.85294	28.4375	34.3125	0	0.862085	0.702985	1.29176	1.47605	0
0.792255	0.8785	23.3879	26.6306	0.908189	0.953048	6.68127	9.85294	23.125	16.25	0	0.77058	0.810658	1.16817	1.25135	0
0.586873	0.727233	21.3714	24.3605	0.56284	0.68621	14.2824	13.2547	24.9375	32.9375	0.971354	0.894827	0.875571	1.34707	2.03603	-1
0.774944	0.869448	22.0087	25.1739	0.903056	0.949631	6.8833	6.8663	31.6875	23	0	0.928084	0.839428	2.88772	1.74261	0
0.803883	0.85816	20.7899	23.4138	0.782419	0.843666	13.3243	6.8663	15.8125	53.9375	0	0.951736	0.743217	2.50572	2.03257	0
0.890501	0.931588	22.9802	26.2457	0.907135	0.949887	6.8833	9.18829	16.9375	38.75	-0.339844	0.606561	0.83545	1.088	3.00528	0
0.811333	0.867969	21.9884	24.1441	0.642208	0.718669	18.9407	10.219	15.875	34.3125	0	0.861838	0.785609	1.62601	2.08297	0
0.880351	0.924794	24.5512	28.1597	0.806829	0.884936	5.34337	8.17493	15.375	27.625	0	0.8369	0.831999	1.43169	1.43979	0
0.833186	0.898875	21.778	25.9075	0.829836	0.906477	13.3243	16.533	14.75	18.5	0	0.787107	0.932871	1.17826	2.11679	0
0.618854	0.747096	21.0351	23.1095	0.657833	0.73965	5.34337	4.68803	11.125	12.6875	0	0.859536	0.797114	1.17256	1.32708	0
0.845412	0.901849	23.2574	26.6475	0.78208	0.853289	8.83754	4.68803	11.125	12.125	-1.55859	0.782423	0.818625	1.17256	2.45905	0
0.850057	0.904739	23.8433	27.1643	0.828508	0.897638	14.5528	16.533	75.75	14.4375	0.0632813	0.608284	0.831765	1.34176	1.26624	-1
0.917528	0.950666	27.1402	30.4667	0.936039	0.964312	14.9221	18.5352	47.625	22.5	0	0.671732	0.692201	1.46816	1.13634	0
0.904437	0.943319	28.3643	31.912	0.920467	0.957224	8.83754	27.5108	27.4375	35.625	-0.0273438	0.687243	0.883491	1.29206	1.41484	0
0.846952	0.887552	26.4706	28.9842	0.581609	0.654321	8.66305	27.5108	19.5625	15.0625	0	0.899479	0.83962	1.39001	1.31106	0
0.907327	0.950154	26.0857	29.7514	0.925433	0.962867	6.71136	37.6821	42.25	34.8125	-0.335938	0.72882	0.920884	1.17107	1.63517	0
0.702107	0.834626	22.0802	25.6917	0.826076	0.910544	4.45242	9.62485	14.125	22.5625	-1.25391	0.87405	0.745049	1.90728	1.3979	1
0.913299	0.95415	25.7746	29.8271	0.92895	0.968411	4.45242	10.2783	11.75	33.9375	0	0.909504	0.885465	1.70824	2.2491	0
0.883393	0.947398	24.4838	28.2736	0.92888	0.969404	5.35501	8.46978	11.875	44.0625	-0.015625	0.908568	0.750311	1.54671	1.44269	0
0.921724	0.960678	25.7024	29.4906	0.9314	0.969269	5.35501	8.46978	15.375	55.5625	0.166016	0.838251	0.722562	1.84526	1.38137	0
0.933247	0.9633	27.2506	31.0291	0.922437	0.965353	11.0083	32.5846	51.5625	21.875	1.13281	0.695717	0.829079	1.25097	1.62994	0
0.749354	0.837761	21.9518	24.932	0.936307	0.965461	5.71968	8.74026	34.875	28.125	0	0.420121	0.91626	1.56965	2.83289	0
0.642598	0.800801	23.3521	26.5343	0.532396	0.681782	10.4307	9.791	34.6875	26.5625	0	0.577299	0.418394	1.17873	1.77102	0
0.890687	0.945441	30.3336	33.6777	0.911978	0.955916	10.2271	8.74026	11.0625	31.875	0.472656	0.944827	0.708803	1.80461	1.75146	-1
0.868451	0.923011	23.153	26.5603	0.92582	0.961906	8.89033	7.94078	47.25	25.625	0	0.879195	0.932494	1.43278	1.67657	0
0.831951	0.900379	24.0895	26.9326	0.962507	0.980378	7.55779	10.1399	32.375	43.5625	0	0.841658	0.792609	1.32905	1.63695	0
0.673963	0.771674	20.2291	23.0253	0.855617	0.91058	7.55779	7.94078	50.8125	52.5	0	0.808444	0.636787	1.25326	1.70935	0
0.944947	0.967441	28.6466	31.7169	0.95494	0.977967	8.04221	9.29731	35.4375	16.8125	0	0.73105	0.796462	1.25783	1.30928	0
0.924397	0.961276	29.2648	33.6328	0.899238	0.955199	8.04221	10.1399	17.3125	51.9375	-0.429688	0.81479	0.838837	1.34906	1.46626	0
0.892416	0.942368	24.7994	28.5906	0.925693	0.966259	9.18868	13.1529	55.75	19.5	1.43229	0.694101	0.85079	1.39963	1.2774	-1
0.586985	0.740119	20.9187	24.3432	0.522187	0.641565	9.60712	13.8852	48.3125	18.875	0	0.649767	0.922699	1.32944	1.48268	0
0.87701	0.937894	24.4276	28.6668	0.898632	0.956501	5.17941	13.8852	35.625	14.875	0	0.800705	0.945539	1.22941	2.18127	0
0.554102	0.700269	20.5726	23.2955	0.501008	0.618837	7.05235	15.581	50	28.1875	-0.494085	0.578277	0.971548	2.07013	2.35954	2
0.847144	0.901957	25.4248	28.0486	0.870714	0.922783	7.05235	8.93501	39.75	15.25	-0.0887044	0.805555	0.860916	1.26802	1.35794	-2
0.55252	0.704606	20.5365	23.7606	0.55786	0.702204	5.17941	8.93501	14.9375	27.4375	0	0.820806	0.967737	1.45533	2.04155	0
0.624856	0.784106	22.6069	26.0371	0.741042	0.853265	10.2456	26.4422	37.8125	26	0.134233	0.682293	0.910841	1.21431	1.35891	-6
0.974098	0.984626	31.9093	35.1072	0.940268	0.971483	5.05143	15.0799	25.9375	36.625	-0.694661	0.655774	0.899497	1.61863	1.75369	-2
0.661565	0.806056	23.2336	26.2046	0.595034	0.713481	5.05143	15.0799	33.625	17.8125	0	0.525714	0.879718	1.53106	1.3112	0
0.513437	0.670203	20.4155	22.7426	0.248761	0.295842	7.78192	16.7561	92.6875	58.625	0	0.781435	0.687949	2.01734	1.16923	0
0.842996	0.915394	23.748	27.1634	0.937263	0.969486	10.2456	6.583	55.6875	24.5625	0	0.696284	0.941847	1.37066	1.88274	0
0.862811	0.925861	24.7752	28.906	0.884036	0.943473	7.78192	6.583	47.375	16.6875	0	0.467637	0.832281	1.28347	1.34526	0
0.732262	0.819809	22.7137	25.0432	0.913452	0.946609	9.49893	19.2691	54.125	32.625	0	0.565719	0.85106	1.15232	1.34246	0
0.760579	0.824639	20.6393	23.889	0.824867	0.896401	25.4809	19.2691	25.375	16.6875	0	0.864896	0.955654	1.32061	1.97955	0
0.884187	0.931063	22.9678	26.9149	0.92207	0.964845	15.4203	6.67183	36.8125	26.25	-0.116536	0.776167	0.804234	1.31266	1.52344	0
0.834012	0.906921	22.8359	27.3117	0.886755	0.949705	12.608	6.67183	29.5625	39.25	0	0.726071	0.85397	1.28801	1.49166	0
0.78335	0.872794	21.0297	24.8299	0.842502	0.914937	12.608	37.8186	31.375	29.6875	0	0.548722	0.653031	1.10142	1.19413	0
0.677026	0.77641	19.9829	22.6772	0.843087	0.9065	16.1569	7.62624	13.3125	34.125	0.69375	0.788064	0.824177	1.12482	1.44285	4
0.829333	0.88718	21.403	24.7927	0.715869	0.801224	33.2385	7.62624	11.875	14.0625	0.248372	0.934342	0.622387	1.45153	1.23586	-1
0.701532	0.814383	21.7462	25.3043	0.918087	0.961686	16.1569	6.94403	29.125	25.75	0	0.73894	0.85823	1.1963	1.36883	0
0.788313	0.868586	22.2239	25.9966	0.761912	0.856475	21.2443	8.09126	27.375	25.9375	0	0.909654	0.387395	1.47765	2.5871	0
0.848343	0.901169	23.2596	27.0426	0.854184	0.925909	6.9493	6.36831	30.4375	28.9375	0	0.694388	0.849319	1.10096	2.07522	0
0.844513	0.903527	22.2296	25.2166	0.85988	0.914961	6.9493	6.12486	22.625	31.6875	0.435547	0.823469	0.598993	3.01716	1.21778	-1
0.873135	0.921286	22.2911	26.166	0.856115	0.924776		4.14072	30.3125	17.9375	0	0.915566	0.796263	1.91675	1.28905	0
0.918421	0.954318	25.4397	29.0082	0.911216	0.950513	23.6315	4.14072	24.0625	11.375	-0.0234375	0.87339	0.584441	1.60475	1.38019	0
0.696779	0.796091	20.5018	23.0371	0.847156	0.903906	11.623	6.12486	11.3125	20.875	-0.00976562	0.728939	0.798945	1.10097	1.19326	0
0.666175	0.775322	21.1758	23.975	0.876301	0.930467	9.34119	4.67703	15.9375	21.1875	0.0714844	0.970765	0.911676	2.66589	1.64052	-3
0.858755	0.922005	21.944	25.9039	0.875193	0.938859	8.76455	6.75309	18.5625	27.3125	-0.163281	0.818895	0.79581	1.45694	1.52213	1
0.833668	0.900311	21.7009	25.8607	0.822367	0.907825	11.623	11.0486	37.9375	48.125	-0.200893	0.859925	0.863846	1.55507	1.41846	1
0.800759	0.883959	24.1049	27.4966	0.966542	0.984396	7.60267	10.6097	54.1875	13.25	0	0.957654	0.790057	2.45071	3.1898	0
0.905637	0.963389	33.0602	36.9081	0.884224	0.956605	7.60267	8.12684	38.9375	19.5	-0.0358073	0.935016	0.741192	1.99433	1.24767	-1
0.884993	0.930336	30.3372	32.1171	0.798717	0.85417	8.76455	8.12684	44.375	50.0625	0	0.932466	0.544346	1.96994	1.22747	0
0.909965	0.94368	25.6614	28.894	0.877423	0.931478	8.67208	8.6681	33.1875	78	0	0.790184	0.735882	1.24798	2.43747	0
0.941633	0.963925	27.0234	29.9652	0.918485	0.950828	9.66179	9.13851	38.375	26.4375	-0.515625	0.917572	0.414319	1.58855	1.86373	-1
0.930348	0.967318	27.2171	31.5201	0.92572	0.968867	9.66179	8.6681	26.5	39.875	1.03516	0.930172	0.503059	1.57124	3.41799	-1
0.533318	0.67667	20.2525	22.6084	0.406956	0.495608	10.1421	8.44855	24.75	28.125	0	0.861461	0.804727	1.21761	2.21758	0
0.95999	0.977091	30.5447	34.1077	0.838641	0.911656	10.1421	4.92608	20.375	48.875	-0.031901	0.868974	0.81228	1.25134	1.60906	1
0.942851	0.9696	28.0033	31.8196	0.887576	0.946629	22.7532	4.92608	26.8125	35.3125	0	0.71759	0.859129	2.10524	1.7081	0
0.582159	0.745196	21.1549	23.9416	0.541833	0.668927	8.8097	6.55663	46.5625	66.6875	0	0.621691	0.515483	1.18336	1.72433	0
0.911689	0.95147	27.062	31.0123	0.889383	0.945786	7.86906		57.9375	69.6875	0	0.740036	0.857347	1.27017	1.75431	0
0.934224	0.954973	26.0592	27.4959	0.87454	0.905085	7.86906	29.6565	37.125	65.1875	0	0.685566	0.255311	1.33084	1.20437	0
0.877354	0.940208	26.9303	29.825	0.795123	0.865049	7.63648	8.57396	43	43.1875	0.451172	0.617906	0.88996	1.22499	1.65117	1
0.936951	0.963906	33.3668	36.221	0.554591	0.680755	7.63648	6.85129	21.5	37.625	0	0.836499	0.305715	1.23317	1.61191	0
0.52453	0.696428	20.2574	23.9943	0.403485	0.550072	6.23701	6.85129	14.9375	47.25	0.18099	0.830557	0.759463	1.3613	1.31428	1
0.873257	0.933871	24.8671	28.6949	0.932056	0.97014	7.30094	14.6461	40.3125	40.875	0.19987	0.803641	0.843739	1.18105	2.03081	-1
0.926441	0.948229	26.8677	29.7638	0.852055	0.907932	6.23701	45.3725	30.9375	60.4375	0.251172	0.717857	0.823845	1.26395	1.65192	-3
0.885537	0.928793	26.8919	30.0295	0.880929	0.936552	13.5599	21.3924	28.625	11.9375	0	0.805118	0.883629	1.27307	1.29721	0
0.636345	0.770074	21.1887	23.3821	0.642055	0.71505	7.2644	6.63631	15.9375	26.0625	0.0348307	0.911426	0.890705	1.8014	1.40152	1
0.548644	0.70869	20.6463	22.7648	0.38959	0.471499	6.2957	6.63631	18.3125	21.8125	0.140625	0.919494	0.689297	1.55631	1.14522	0
0.741398	0.853265	21.3209	24.8873	0.880133	0.940388	7.497	18.0316	13.4375	27.1875	-1.9123	0.961589	0.846926	2.03105	1.81103	1
0.91611	0.95547	29.3291	34.1551	0.794037	0.914044	7.497	6.86652	19.1875	26.0625	0	0.970477	0.895679	2.11483	1.64738	0
0.872764	0.928164	22.824	26.2607	0.907867	0.952666	7.88256	6.86652	22.125	17	0	0.962063	0.68769	2.10197	1.14381	0
0.871354	0.943006	28.2872	32.5568	0.840067	0.921473		19.8292	26.4375	11.9375	0	0.866276	0.730221	2.76301	1.21678	0
0.901272	0.951073	28.2789	32.8265	0.894862	0.958372	27.0752	10.0732	15.75	15.5625	0.695312	0.652553	0.84649	1.27155	1.23015	0
0.910919	0.951389	26.5078	29.9286	0.921914	0.958938	5.58221	16.9048	22.5625	13.5625	0	0.65694	0.954751	1.19403	1.75165	0
0.902688	0.949817	25.0646	29.1397	0.894655	0.953145	5.58221	9.57931	19.375	18.875	0	0.695037	0.696042	1.18493	1.05767	0
0.821957	0.894979	22.5412	25.9514	0.855065	0.917911	14.1841	20.3873	45.625	64.25	0	0.824235	0.745559	1.51118	1.75027	0
0.804517	0.872761	21.7589	25.2658	0.873359	0.933099	14.1841	9.57931	16.3125	34.6875	0	0.720542	0.559006	1.10805	1.19401	0
0.938665	0.964807	25.8962	29.9933	0.930907	0.969617	9.6042	9.05126	33.625	20.8125	0.334961	0.939774	0.874432	1.90537	1.48273	0
0.872567	0.923439	22.1781	26.06	0.876537	0.94086	7.30917	9.89073	58.75	40.125	0	0.810055	0.683694	1.42122	1.19837	0
0.87484	0.922386	22.6991	26.4198	0.84532	0.917506	9.39002	7.81876	31	46.0625	0	0.734267	0.732969	1.31189	1.21281	0
0.940271	0.97378	26.6384	30.5406	0.951994	0.979652	7.30917	7.81876	18.5625	65.6875	0.467188	0.850283	0.211249	1.37352	1.14199	1
0.846371	0.903928	22.143	25.5928	0.847815	0.913152	14.4491	10.731	15.375	31.3125	0.373372	0.849021	0.705583	1.21775	1.27225	-1
0.866829	0.947984	28.9092	33.4259	0.842412	0.92789	6.15063	10.4239	15.6875	12.4375	0	0.911608	0.875972	2.17572	1.25141	0
0.824241	0.885951	22.7036	26.6687	0.780336	0.867741	6.15063	4.58658	21.9375	21.375	0.210938	0.829332	0.742969	1.43644	2.08536	1
0.695881	0.768193	21.826	24.3515	0.832898	0.888354	11.0308	4.58658	55.5	14.0625	0	0.853539	0.826897	1.78912	1.37203	0
0.98529	0.991466	30.0637	31.8768	0.949198	0.981963	6.5052	8.89003	32.375	36.9375	-2.5625	0.950211	0.693793	1.80605	1.27994	0
0.860162	0.91599	22.6214	26.0965	0.866489	0.924141	11.0308	8.89003	30.3125	47.9375	0	0.578944	0.878706	1.22558	1.43828	0
0.808865	0.874307	21.9323	25.0315	0.822567	0.88589	6.40835	8.46216	11.3125	35.6875	0	0.88925	0.468353	1.5237	1.09572	0
0.56036	0.71065	19.4642	22.8797	0.594525	0.714407	6.40835	10.1269	12.8125	12.125	0	0.804909	0.950565	1.13369	1.73372	0
0.863013	0.919056	23.428	27.3406	0.869331	0.930261	6.5052	10.1793	13.75	46.375	0.296875	0.955959	0.766011	1.67462	1.35315	0
0.505526	0.655635	19.2477	21.5401	0.325227	0.369983	14.197	8.54495	27.875	36.5625	0	0.866836	0.722565	1.41369	1.14737	0
0.570734	0.711448	19.8214	21.7776	0.47098	0.534242	12.5719	8.54495	13.6875	48.625	0	0.898524	0.730176	1.29501	1.83907	0
0.934071	0.96	27.8631	30.9034	0.932508	0.965627	7.2457	15.9768	44.6875	26.5625	0	0.145521	0.370147	1.20572	1.30541	0
0.850027	0.935052	26.8928	30.362	0.836465	0.906173	7.25598	9.85056	11.5625	41.0625	-2.00781	0.820289	0.656175	1.47343	1.22835	0
0.85779	0.9161	21.9707	25.4973	0.900576	0.947011	7.2457	12.8317	30.1875	27.5625	-1.10286	0.877405	0.722908	1.56614	1.92011	1
0.717866	0.789738	20.8179	22.4289	0.806813	0.857032	10.3933	7.27698	14.3125	39.3125	0.476345	0.607915	0.557379	1.06868	2.5854	5
0.741427	0.844413	22.2268	24.5328	0.894192	0.933801	9.94268	7.96168	23	22.25	-0.421875	0.850469	0.650231	1.84044	1.2751	0
0.797426	0.869376	22.3986	25.6421	0.875693	0.934412	6.46411	7.27698	51.6875	14.0625	0.0145089	0.707968	0.654452	1.31137	1.27501	0
0.93958	0.962564	28.1723	31.9896	0.868004	0.934212	6.46411	6.81136	37.75	58.8125	-0.196875	0.290117	0.333212	1.32158	1.40097	2
0.843917	0.908156	20.8166	24.5594	0.886056	0.939789	6.1615	7.96168	53.75	67.4375	0	0.562277	0.833723	1.27837	1.87161	0
0.91979	0.953416	26.3666	29.2593	0.87976	0.931419	6.1615	6.81136	37.0625	35.5	-0.135026	0.664529	0.704737	1.36653	1.37068	-2
0.838134	0.905282	21.0313	24.7997	0.883649	0.941088	10.7582	9.72269	13.8125	44.5625	1.99564	0.462584	0.529757	1.0383	1.18761	-9
0.862247	0.916946	21.5334	25.1105	0.890069	0.937664	10.7582	7.3916	68.4375	14.25	0	0.783156	0.786017	1.42899	1.22963	0
0.904977	0.948156	24.7623	28.4456	0.911048	0.953912	10.9501	7.3916	67.875	35.0625	-0.162388	0.622946	0.768397	1.20023	1.32947	-5
0.860174	0.93383	28.6388	32.5261	0.917301	0.961216	9.23445	9.79421	71.1875	56.0625	0.264714	0.848327	0.347051	2.22028	1.11933	-1
0.778038	0.829031	20.6244	22.6034	0.827832	0.876377	10.9501	25.7107	16.25	24.5	-0.136241	0.776703	0.897836	1.28797	1.36777	3
0.836625	0.899554	23.8785	26.9705	0.850381	0.913256	9.23445	15.3834	24.75	37.1875	-0.27398	0.6642	0.757403	1.17377	1.17775	-1
0.928584	0.963609	29.0493	33.0159	0.867982	0.937538	11.3864	12.6656	35.4375	29.875	-0.183966	0.903299	0.606015	1.48435	1.16347	4
0.942752	0.96907	30.3251	34.2501	0.917786	0.962799	12.7215	12.6656	27.6875	31.1875	-0.396973	0.915739	0.6619	1.60167	1.09628	0
0.911896	0.945944	27.1629	31.2595	0.939622	0.975308	9.14769	36.0219	15.6875	12.8125	0.552734	0.91747	0.787008	1.38278	1.29231	0
0.940975	0.961578	30.5362	33.3503	0.911502	0.948051	4.84804	33.0285	22.8125	16.375	0	0.806989	0.870858	1.26538	1.23239	0
0.909277	0.935062	26.0593	28.3261	0.805848	0.85739	4.84804	21.2499	13.1875	29.0625	0	0.644725	0.715054	1.33959	1.2368	0
0.744769	0.860734	21.8125	25.4633	0.884854	0.944931	7.68326	21.2499	18.5	26.6875	0.0132812	0.945086	0.909182	1.97608	1.42214	0
0.959927	0.976443	31.8207	34.898	0.727689	0.829397	11.7695	7.13129	32.625	31.3125	0.898648	0.559814	0.784079	1.36917	1.15449	-3
0.886267	0.933304	25.6914	29.8438	0.877502	0.944928	7.96311	7.13129	46.8125	36.875	0.419792	0.717069	0.791748	1.46427	1.2238	0
0.647063	0.768157	21.617	24.4871	0.709476	0.797076	7.68326	4.15541	47.5	16.875	-0.148556	0.552214	0.547922	1.22641	1.32353	4
0.648434	0.77597	21.252	24.6738	0.68014	0.782955	13.3055	4.15541	12.1875	16.8125	0.307223	0.924061	0.896237	1.45439	2.82983	-2
0.706343	0.848604	24.5277	28.0607	0.7994	0.894885	7.96311	31.7376	16.6875	18.1875	0.514205	0.745956	0.843832	1.40952	1.889	2
0.830015	0.896942	20.7678	23.8286	0.877045	0.929919	9.18016	13.6645	39.6875	26.375	0.0259115	0.391338	0.821164	3.11842	1.29187	-1
0.617993	0.738431	21.1367	23.5852	0.802893	0.867075	9.11722	10.5794	18.625	16.375	0.0570211	0.953837	0.899522	4.83105	1.67603	-4
0.903257	0.944123	24.3346	27.9794	0.910089	0.956329	11.7752	5.93253	49.25	16.4375	-0.314236	0.445939	0.695448	1.31039	1.36284	0
0.525387	0.654032	20.6813	23.2376	0.290629	0.328706	12.5476	5.93253	13.875	21.6875	0.0455729	0.442298	0.900112	1.05629	1.55809	1
0.665563	0.78699	21.6067	24.0793	0.694128	0.780252	12.5476	10.5794	11.375	36.625	0	0.309759	0.854119	1.14679	1.47516	0
0.795935	0.87278	22.562	26.334	0.84968	0.920507	7.60556	7.8034	26.6875	31.8125	0.113509	0.795803	0.845072	1.37324	1.69042	-1
0.911485	0.952169	25.4015	29.6351	0.910886	0.959098	7.39945	15.0086	23.9375	57.125	0.354167	0.909154	0.965836	2.02692	3.56347	-2
0.883497	0.924313	23.6841	26.71	0.891303	0.933635	7.60556	7.8034	43.0625	43.6875	0.0733817	0.871325	0.94012	1.51867	1.86473	1
0.564886	0.723276	20.8434	24.3974	0.499226	0.650021	16.6961	10.4762	23.6875	43.5625	0.35226	0.963262	0.922427	1.95636	1.65692	-3
0.723155	0.83242	21.2349	24.6511	0.788319	0.866515	7.39945	10.4762	33.3125	29.375	0	0.756688	0.924043	1.91383	1.59017	0
0.937973	0.961844	26.9229	30.1987	0.854034	0.910585	9.91493	9.8932	37	20.5	-2.38672	0.400055	0.867288	1.40747	1.448	0
0.855232	0.912873	21.1653	24.5406	0.9021	0.946244	15.8926	9.8932	27.4375	22.375	0.0728516	0.746825	0.884213	1.38777	1.45884	-1
0.896819	0.940469	25.67	29.6943	0.90911	0.959824	7.17367	24.3641	32.625	30.25	0.316851	0.768194	0.612117	1.88353	1.08822	-1
0.845322	0.910286	23.6294	26.4463	0.92406	0.959464	7.6983	8.8803	11.75	50.75	-0.34158	0.954286	0.581077	2.13451	1.51236	2
0.798644	0.849997	22.3849	24.567	0.815303	0.871407	7.17367	8.03981	19.1875	58.75	0.328125	0.750796	0.798664	1.34287	1.3629	-2
0.926148	0.950469	28.9715	31.6756	0.843787	0.892294	42.3915	7.43402	12.125	49.0625	-0.675781	0.749884	0.522031	1.4738	1.15498	0
0.911094	0.948019	23.6047	27.2979	0.925936	0.963673	7.78172	7.18981	38.25	52.625	0.306691	0.926232	0.642839	1.65479	1.59433	-2
0.870728	0.927172	24.3731	28.7307	0.894274	0.954135	16.4554	7.18981	26.5625	24.6875	0.954883	0.696806	0.767182	1.27964	1.17674	-2
0.73563	0.79939	20.6966	22.0866	0.778667	0.828837	7.70361	9.74615	23.625	49.75	0	0.818872	0.858537	1.33959	1.52137	0
0.855237	0.906244	23.9129	27.0907	0.870976	0.924102	8.3169	9.10036	22.9375	41.1875	0	0.859461	0.695025	1.45589	1.65738	0
0.686706	0.802803	20.5212	24.0141	0.815739	0.893731	8.3169	14.4093	67.75	26.1875	0.503038	0.785539	0.964541	1.38525	2.22864	-2
0.839302	0.901749	22.8445	26.9584	0.861332	0.932533	8.61908	9.10036	19.375	28.6875	0	0.863152	0.930467	1.29448	1.81887	0
0.807457	0.888907	21.4124	25.569	0.880632	0.942309	7.70361	41.535	35.25	76.875	0.153082	0.813171	0.516063	1.3776	2.0552	1
0.866878	0.927144	22.7462	26.8223	0.920236	0.960794	8.57032	11.5634	58	19.9375	0.994141	0.81847	0.7548	1.32117	1.54386	-1
0.847639	0.901009	24.5911	27.7346	0.852543	0.910307	12.9576	11.5634	18.1875	68.875	-0.402669	0.897052	0.590085	1.43845	1.45161	-1
0.827976	0.893445	20.8229	24.4205	0.872436	0.927993	9.87887	27.4966	74.8125	16.8125	0	0.613852	0.801991	1.4262	1.2225	0
0.769583	0.822852	21.5925	23.8302	0.809664	0.870826	19.3372	5.98765	35.6875	23.75	0.277551	0.681045	0.797726	1.55824	1.25541	-1
0.898059	0.947468	24.4807	27.9478	0.899145	0.949479	14.6545	5.98765	41.0625	17.875	-0.0523437	0.696312	0.82233	1.15136	1.25965	1
0.926977	0.963246	26.5866	30.3787	0.943842	0.978018	12.4262	10.4455	48.8125	16.9375	0.186849	0.680036	0.866644	1.15191	1.53003	-1
0.931311	0.960494	29.907	33.7403	0.87625	0.941965	15.6661	14.1941	49.125	38.75	-0.0911458	0.67072	0.772237	1.47855	1.49267	-4
0.880141	0.924646	25.1893	28.7895	0.89633	0.949389	10.096	6.57238	27.125	21.1875	0.139323	0.385628	0.765717	1.13067	1.47317	-1
0.853207	0.937156	26.2202	30.5782	0.960863	0.984384	10.096	6.57238	42.25	16.125	0.0729539	0.771161	0.785861	1.83084	1.19654	-1
0.883014	0.928469	24.9265	28.0279	0.866811	0.922377	10.9847	7.87443	52	20.75	-0.207031	0.674434	0.888876	1.78838	1.59985	-1
0.917689	0.945596	27.2976	30.3257	0.847065	0.909247	7.65674	6.83063	29.375	48.125	0.01154	0.388987	0.802854	1.17358	1.65372	8
0.538171	0.669345	20.4287	22.8154	0.355725	0.412391	4.13112	9.55954	21	24.9375	0.330078	0.710005	0.75675	1.45672	2.18921	-1
0.631567	0.756504	21.5003	24.3077	0.754112	0.842771	4.13112	6.83063	15.5625	20.875	-0.157031	0.889971	0.903388	2.38162	1.4692	0
0.809419	0.884795	23.8178	26.8473	0.821189	0.884117	11.916	8.95938	91.6875	13.5625	0.0488281	0.638063	0.532503	1.39568	1.03841	0
0.89222	0.920221	24.4337	27.1017	0.778081	0.857644	7.82867	8.81428	74.5625	29.625	-0.668945	0.792173	0.804491	1.86322	1.31995	3
0.908459	0.947748	24.0385	28.2145	0.911031	0.960943	11.0765	8.95938	58.3125	65.375	0.0195312	0.659285	0.884864	1.19215	1.73983	0
0.919549	0.952811	25.3482	28.5032	0.929725	0.964455	6.37059	6.33776	16	23.1875	-0.683594	0.650961	0.880316	1.25729	1.40279	0
0.928269	0.963498	32.1642	35.2107	0.917977	0.958532	6.37059	16.3237	45.875	24.375	0.20204	0.737331	0.891394	1.29174	1.39787	1
0.842739	0.900931	23.4077	25.3526	0.8657	0.906384	8.97792	6.33776	67.9375	30.5625	0.900521	0.483667	0.95623	1.2874	1.91316	2
0.701379	0.840054	24.305	27.604	0.587116	0.720606	8.42637	14.1318	38.625	15.875	0.465234	0.822463	0.949739	1.49192	2.0316	-1
0.83431	0.880247	19.9946	22.8274	0.873874	0.92583	8.97792	6.27397	38.5625	14.875	0.165039	0.486934	0.849343	1.77754	1.17797	0
0.958738	0.981744	29.9273	33.8711	0.955071	0.98517	8.42637	8.04247	12	53	0.347656	0.891918	0.723967	1.56355	1.40516	0
0.891692	0.938177	23.3955	26.8706	0.913417	0.955365	9.13321	7.32721	40.75	67.875	0.321777	0.885206	0.764975	1.60883	2.27134	2
0.85236	0.905568	21.4878	24.9131	0.887362	0.938013		6.27397	57.375	14.4375	-0.147461	0.830718	0.641814	1.33773	1.74877	0
0.840657	0.893738	23.8467	26.1854	0.882497	0.92713	13.2723	7.32721	53.125	14.125	0.515625	0.572351	0.880566	1.09571	3.74419	0
0.557382	0.685378	20.3202	22.7828	0.537115	0.62677	13.2723	8.04247	71.4375	27.375	0.896484	0.591302	0.656642	1.90322	1.24896	-1
0.868765	0.922483	22.6234	26.7522	0.8768	0.943305	8.62818	10.225	57.5625	15.4375	0.323618	0.506902	0.646448	1.88081	1.08536	0
0.927532	0.953512	30.4062	33.187	0.878911	0.928978	8.62818	6.32871	47.75	48.3125	0.265625	0.592454	0.722048	1.19055	1.22883	0
0.944231	0.963893	29.4445	31.4726	0.913719	0.933751	11.9425	6.32871	30.4375	45.25	0.341741	0.895405	0.666042	1.54875	1.5211	-2
0.901333	0.934656	24.8879	27.0507	0.822749	0.867958	10.8119	6.0971	23.6875	42.625	0.188802	0.183491	0.754792	2.88183	1.2416	2
0.633483	0.785558	21.59	24.4238	0.570833	0.680454	7.6569	6.0971	24.5625	49.5	0.163411	0.482249	0.564958	1.48116	1.22837	0
0.888726	0.942608	23.4268	27.352	0.930484	0.969258	14.6932	14.3728	27.1875	45.3125	0.280273	0.711278	0.838097	1.14909	1.28224	0
0.854012	0.913161	23.4016	27.1682	0.907153	0.954264	9.79308	12.1645	51.5	59.875	0.654948	0.743905	0.788477	1.44273	1.47814	-3
0.92852	0.959221	26.665	30.3621	0.91477	0.95795	7.6569	11.9367	33.3125	92.5	-0.0973307	0.395053	0.825067	1.34494	2.55351	1
0.816875	0.888528	21.3141	24.803	0.908072	0.951696	6.12533	12.1645	43.75	43.875	-0.382161	0.715452	0.520512	1.6272	1.32425	-5
0.90759	0.947054	26.725	30.8018	0.853598	0.922727	10.7492	9.96575	37.625	24.0625	0	0.475057	0.801713	1.12332	1.50234	0
0.841161	0.888635	22.8271	25.991	0.822118	0.880618	6.70901	13.8165	22.3125	36	0.921973	0.909593	0.824236	1.63324	1.35165	-3
0.862083	0.909808	22.468	24.8151	0.80353	0.864606	5.81672	9.96575	29.125	49.375	-0.970703	0.917826	0.894635	1.88825	1.63228	-1
0.761806	0.852411	22.879	26.0681	0.823757	0.896441	6.12533	16.2263	12.6875	26.5625	0.84605	0.758403	0.907729	2.22389	1.57099	-8
0.918382	0.950925	25.0889	29.0976	0.943993	0.97311	5.81672	5.47781	12.875	16.375	0.279297	0.94993	0.894101	1.80872	1.70742	-1
0.862149	0.920233	22.7964	26.9279	0.90847	0.957395	8.69582	3.69944	21.6875	11.4375	-0.00438702	0.845932	0.879118	1.41054	1.7644	-2
0.670366	0.814089	20.8829	24.8193	0.75854	0.869807	6.44113	9.2486	42.4375	21.125	-0.0664062	0.43838	0.922889	1.19919	2.99781	0
0.852269	0.916684	23.2548	27.3369	0.867396	0.932047	6.90212	11.7789	65.1875	11.3125	0.250651	0.536584	0.944535	1.43104	1.62899	1
0.795327	0.874786	20.9194	24.4843	0.861338	0.92286	10.1797	13.7791	13.0625	40.4375	0	0.598994	0.81201	2.3232	2.48194	0
0.788345	0.881286	20.899	24.0492	0.840262	0.906914	10.281	3.69944	26.625	25.3125	-0.575521	0.875307	0.810602	4.42546	1.6153	0
0.659388	0.789547	21.7151	24.4716	0.747498	0.834201	9.83932	11.9046	53.875	28.3125	0.179688	0.579189	0.755321	1.3674	2.87736	0
0.67846	0.839836	23.0088	26.4624	0.727823	0.836037	12.5614	4.81042	61.3125	22.5	-0.280664	0.517619	0.351902	1.32869	1.45074	-1
0.962129	0.978829	29.2405	32.4307	0.869049	0.93517	14.133	4.29496	11.3125	27.3125	0.254883	0.944202	0.185508	2.58196	2.15181	-1
0.69259	0.846846	23.7212	26.6157	0.709544	0.804768	12.7481	4.29496	57	12.6875	-0.397917	0.757517	0.88755	1.16397	4.00546	1
0.879038	0.928415	24.8461	28.1021	0.910632	0.954444	12.7481	10.8507	14.3125	14.4375	0.755208	0.804726	0.75495	1.46232	1.24483	0
0.793778	0.882482	21.8859	25.5389	0.830672	0.907845	14.403	8.70628	41.6875	19.4375	-0.0253314	0.68075	0.918774	1.17535	1.60699	-1
0.914281	0.947071	24.7399	27.4281	0.932571	0.959771	13.861	10.8507	26.0625	61.1875	-0.0517578	0.865802	0.936675	1.59762	2.46568	0
0.708128	0.80383	21.6615	24.3783	0.924458	0.956924	12.1825	16.918	66.4375	24.3125	-0.113281	0.642404	0.951459	1.15075	1.796	0
0.582966	0.721099	21.0808	23.9951	0.495752	0.597204	12.7274	8.70628	13.75	44	-0.314779	0.752865	0.863039	2.03531	1.67902	1
0.829507	0.882994	24.9879	27.3555	0.858431	0.899416	12.1825	9.47177	28.1875	38.25	-0.521875	0.939897	0.595378	1.64061	2.12411	3
0.748895	0.868715	25.648	28.7607	0.957526	0.97869	13.7664	15.4459	80.5625	22	-0.678711	0.80068	0.797863	1.73081	1.2279	0
0.911998	0.950874	24.495	27.8708	0.886243	0.942279	13.7664	8.24699	67.875	37.4375	-0.103575	0.469408	0.69824	1.22499	1.18454	-2
0.926455	0.94987	26.9455	30.1832	0.801089	0.888207	10.025	8.24699	53.0625	34.5	0	0.660501	0.605326	1.20527	1.46803	0
0.896767	0.936885	24.6366	28.5109	0.810749	0.894563	35.2449	7.30253	34.3125	39.5625	0	0.838928	0.754678	1.3152	2.03713	0
0.802685	0.86737	20.5966	24.309	0.879786	0.931038	10.025	7.30253	18.875	15.3125	-0.0716146	0.95355	0.799073	1.78409	1.30641	0
0.655792	0.761301	21.2053	23.3	0.855537	0.90163	11.3181	42.4012	18.1875	18.25	0	0.898313	0.944248	2.1618	1.79302	0
0.847002	0.902234	24.6504	27.7146	0.911128	0.952407	10.1673	36.7309	13.625	14.3125	0.793555	0.942049	0.559482	2.92385	1.17641	1
0.960998	0.977479	31.2163	32.5221	0.888384	0.932906	11.2918	6.06221	16.125	29.6875	0.163759	0.740097	0.916208	1.48795	1.54894	-1
0.633437	0.777248	22.8024	25.5411	0.591187	0.693678	11.117	17.588	23.4375	19.1875	-0.115945	0.792034	0.630218	1.44176	1.14722	18
0.916403	0.941727	27.2158	29.6124	0.786102	0.850821	10.0774	6.06221	99.875	11.25	0.284896	0.716039	0.564641	2.89009	1.28635	-2
0.928868	0.956945	28.4205	32.0908	0.920166	0.958508	10.1673	12.0593	34	90.1875	0.158343	0.422617	0.944723	1.18069	3.48682	1
0.962854	0.979393	31.7501	35.3498	0.9652	0.982359	7.4714	7.52408	93.1875	28.6875	0.888672	0.835901	0.86266	1.61447	1.47007	-2
0.865286	0.907045	22.4196	25.1695	0.81947	0.874543	7.4714	8.80666	55.5625	47.8125	0.03125	0.489045	0.825873	1.17083	1.4975	0
0.908981	0.943251	25.0627	28.6984	0.801618	0.883752	7.19144	12.0593	12.1875	19.3125	1.44297	0.865683	0.897831	1.39787	1.43973	4
0.967217	0.982562	32.6552	36.5235	0.933099	0.97244	9.12807	9.45652	17.3125	24.9375	-1.30859	0.620413	0.81172	2.27106	1.38123	0
0.869598	0.919207	26.8207	30.2924	0.776287	0.861193	7.19144	9.45652	22.625	76.8125	0.205729	0.803014	0.752953	2.15068	1.40291	5
0.877643	0.926789	24.3603	27.9488	0.89668	0.945782	7.17232	20.9998	43.75	42.75	0.823242	0.676092	0.742504	1.26284	1.30081	0
0.887668	0.916142	22.9163	25.4002	0.866841	0.918247	10.056	6.81501	29.125	35	0	0.864214	0.544745	1.36564	1.09041	0
0.901946	0.943052	25.2628	28.1459	0.942195	0.967838	7.17232	6.81501	12.5	28.5625	-0.0141602	0.373154	0.809396	1.46594	1.49306	0
0.846941	0.902042	23.4044	25.8561	0.901588	0.939794	18.0746	15.8458	25.5625	13.375	0.432813	0.903857	0.878705	1.42894	1.62709	0
0.799056	0.888258	22.2588	25.7974	0.847908	0.918513	5.69585	15.3752	15.8125	27.8125	0.50057	0.835457	0.611492	1.32651	1.47798	-4
0.824472	0.89024	21.9915	25.1463	0.87444	0.926851	5.69585	11.6963	18.5625	43.875	0.0607639	0.86661	0.671246	1.41607	1.10361	0
0.841708	0.903681	23.1551	27.6821	0.875825	0.944148	12.4922	11.6963	17.9375	55.25	1.02734	0.871812	0.580143	1.54005	1.16663	-4
0.820442	0.896812	21.7216	25.5621	0.885671	0.941333	6.28223	6.45498	28.1875	32.9375	0.540179	0.779001	0.758693	1.62074	1.63808	0
0.856662	0.904801	22.4242	24.9947	0.857512	0.904036	7.68134	4.78671	15.4375	34.4375	0.319301	0.896972	0.80409	1.29729	1.73067	-2
0.918962	0.959244	25.0555	29.3419	0.933011	0.973514	7.68134	4.78671	13.125	31.8125	0.231771	0.770062	0.833626	1.14088	1.33266	0
0.52866	0.679452	20.9917	23.6801	0.370463	0.45773	19.0546	12.3713	22.4375	78.3125	-0.329102	0.748928	0.891992	1.24727	1.82116	-2
0.945363	0.967456	26.3756	30.4291	0.91799	0.963219	10.4129	11.0485	23.125	60.0625	0.0540365	0.899161	0.63717	1.53666	1.27787	1
0.574831	0.728365	21.3134	23.9753	0.473008	0.581811	14.3768	8.92333	36.8125	40.8125	-0.874721	0.900354	0.675348	2.14094	1.13074	-1
0.635788	0.767932	21.6346	24.3765	0.805609	0.880969	12.9582	8.92333	38.0625	22.625	-0.843329	0.871385	0.876912	1.3617	1.96006	-8
0.956311	0.974863	27.8354	30.5738	0.947549	0.97389	12.9582	9.20798	20.4375	56	0.167318	0.924471	0.624245	1.80309	1.58956	-1
0.924798	0.952263	26.1695	28.6045	0.803313	0.8624	10.4592	9.20798	17.5	59.1875	-0.309896	0.781878	0.772558	1.18704	1.2917	0
0.795906	0.886328	22.3191	25.129	0.900976	0.944934	10.4592	9.97629	14.5	27.3125	0.328906	0.927877	0.934893	1.59769	2.09619	2
0.767066	0.836396	20.9498	23.8386	0.862452	0.921904	11.9488	29.5367	16.5625	40.8125	0.407812	0.929377	0.88231	2.41643	2.59958	0
0.620011	0.760661	21.1741	24.8642	0.649671	0.783072	8.94189	29.5367	11.25	46.625	0.715625	0.781608	0.735176	1.57559	1.40263	-2
0.43813	0.597183	18.5361	21.1066	0.415103	0.540363	8.20079	14.8589	19.0625	18.0625	-0.882812	0.862769	0.677571	1.37243	1.16741	0
0.8474	0.898603	21.6823	25.2663	0.762647	0.859686	8.20079	14.2494	26.3125	46.375	-0.314453	0.917769	0.58309	2.66185	1.20692	1
0.904145	0.944565	24.2807	28.1104	0.887442	0.942202	7.14018	12.3895	11.8125	44.9375	-0.353516	0.753331	0.593537	1.47126	1.66368	-1
0.91633	0.95418	24.0462	27.6545	0.911275	0.957201	8.94189	9.25494	16.0625	68.1875	-0.141575	0.798059	0.624342	1.25636	1.25004	-2
0.731668	0.792639	20.6291	22.568	0.856138	0.898524	10.104	9.25494	21.5625	35.375	0.961046	0.340569	0.635877	2.12315	1.32046	-5
0.851296	0.910952	22.0405	26.3978	0.902579	0.959634	7.14018	5.29604	19.25	11.25	-0.264148	0.953905	0.893076	1.75111	1.76097	1
0.878835	0.949694	30.6458	34.9701	0.906186	0.961137	8.40671	13.8049	19.5	16.25	0.672363	0.925407	0.266566	1.47092	1.05201	-2
0.979939	0.988574	30.6146	32.706	0.945599	0.975027	11.5394	5.29604	27.625	39.6875	0.123307	0.650962	0.79048	1.38918	2.20713	1
0.715851	0.82212	21.9288	24.7029	0.882326	0.932531	7.16322	8.47452	13.375	24.125	0.413695	0.779301	0.707167	1.22025	1.59072	-4
0.878417	0.921689	23.0735	26.5397	0.89542	0.947737	6.21943	8.10754	34.375	31.75	-0.123264	0.943811	0.488287	1.80328	2.76901	0
0.89343	0.922381	23.8467	26.7254	0.884014	0.932895	11.0562	6.80136	32.6875	35.375	1.62598	0.623017	0.759028	1.10224	2.76061	-3
0.915854	0.943774	26.0157	28.8406	0.894787	0.932889	6.21943	5.22463	25.9375	12.0625	0	0.753584	0.831831	1.14742	1.21501	0
0.893328	0.931932	22.5018	24.8037	0.854134	0.905425	11.0562	10.8294	15.125	40.375	0.123698	0.81188	0.385667	1.13963	1.12008	-1
0.822642	0.879213	21.6806	24.8051	0.902553	0.949618	15.619	4.84357	25.5	18.3125	-0.474023	0.560196	0.8744	1.1818	1.4518	1
0.868873	0.91771	25.5395	28.9202	0.862217	0.920431	36.4397	4.84357	22.75	21.3125	-1.17578	0.893366	0.801406	1.59807	1.81327	1
0.855883	0.91474	25.2058	29.0474	0.802183	0.887345	12.3438	6.80136	69.3125	25.625	0.33724	0.809493	0.573733	1.22975	1.37551	0
0.825922	0.890749	21.2524	24.7236	0.928401	0.965911	20.0186	6.05589	37	15.5625	-0.353841	0.969786	0.888404	2.23529	1.52653	-2
0.887601	0.940118	25.9428	29.8313	0.884601	0.946345	12.3438	6.89142	49.9375	36.9375	-0.110379	0.823312	0.37303	1.26976	1.39376	-2
0.680138	0.834583	21.0898	24.9191	0.745971	0.867627	7.38262	7.85799	26.9375	48.3125	0.0729167	0.914576	0.540513	1.52024	1.37004	1
0.889736	0.931617	26.6833	28.9629	0.730371	0.807486	7.38262	10.899	16.9375	29	0.357552	0.944037	0.957538	2.0641	2.85637	-2
0.879585	0.929363	23.4659	26.658	0.87042	0.924938	44.2486	10.899	85.8125	17	-0.276693	0.924335	0.88371	2.10577	1.84236	0
0.84379	0.913258	22.8268	26.3408	0.90067	0.949133	44.2486	9.11531	51	64.625	0.370843	0.798508	0.434744	1.21764	1.34134	-7
0.862631	0.918363	23.1729	26.538	0.879442	0.930953	27.6983	4.63635	15.875	16.125	0.166016	0.725357	0.716391	1.41262	1.53291	0
0.873235	0.930459	23.4039	27.6104	0.911582	0.960187	27.6983	4.63635	16.6875	30.375	0.0849609	0.88272	0.606237	1.30551	1.22792	0
0.629852	0.786325	20.7057	23.9926	0.681295	0.809678	20.6634	12.1061	30.8125	30	-0.326367	0.820058	0.693476	1.54968	1.18451	-1
0.872821	0.926086	23.2103	26.8558	0.887245	0.940292	16.2515	4.9944	17.4375	24.4375	0.267057	0.877521	0.694884	1.4285	1.85999	-1
0.571597	0.705048	20.5868	23.237	0.421473	0.483051	19.2048	8.32254	19.25	11.3125	0.208594	0.864905	0.776915	1.46851	1.21933	0
0.937203	0.967204	28.5334	33.2306	0.924683	0.97129	16.2515	4.9944	57.75	18.375	0.270182	0.815918	0.654319	1.79482	1.37815	-1
0.886623	0.938016	23.179	26.8173	0.913867	0.959764	8.13037	8.32254	50.8125	30.1875	-0.404576	0.484328	0.563713	1.18922	1.05929	0
0.803854	0.872393	21.1681	24.0297	0.838454	0.899918	8.13037	7.87415	44.625	17.6875	0	0.708314	0.699962	1.26576	1.92639	0
0.515404	0.662583	20.9439	23.6276	0.274356	0.328758	7.15602	20.2161	40.75	40.5625	0.705078	0.597249	0.582571	1.28046	1.2692	-1
0.832822	0.88766	21.4405	25.0742	0.893425	0.949912	9.22238	7.87415	61.375	12.8125	-0.113281	0.333525	0.891825	1.26728	1.96501	1
0.602265	0.74446	21.7848	24.4443	0.607332	0.701394	7.15602	14.053	46.875	20	-0.197591	0.574229	0.868646	1.28981	1.56204	-5
0.634786	0.761173	20.7399	23.637	0.744332	0.829151	6.57787	14.053	44.625	73.125	0	0.39739	0.747849	1.40296	1.58406	0
0.858625	0.911871	23.2162	26.8886	0.873919	0.938365	6.57787	14.7095	51	35.0625	-0.103338	0.729744	0.945662	1.23044	1.67509	0
0.845628	0.89441	20.7775	24.0288	0.765699	0.845323	7.65033	15.6322	73.4375	16.5625	-0.502604	0.768677	0.892664	1.31222	3.27911	1
0.529772	0.690882	19.8227	22.852	0.583297	0.716506	10.5363	7.69208	48.3125	25.5	-0.117969	0.629074	0.659028	3.24878	1.18485	0
0.721189	0.790355	20.817	24.8197	0.867179	0.940204	5.06178	7.69208	24.0625	53.6875	-0.246875	0.505746	0.679772	1.2524	1.21598	0
0.760581	0.841357	21.057	24.9782	0.864817	0.939226	5.06178	9.59771	35.5625	24.25	0.476562	0.509142	0.965307	1.48118	1.91098	-1
0.798096	0.862061	21.4726	24.8239	0.880671	0.941327	10.5363	34.1828	61	28	-0.0929687	0.743151	0.832582	1.80901	1.29412	0
0.878727	0.940744	24.0209	28.0085	0.909053	0.959171	11.0925	8.05104	59	43.6875	0.244597	0.891957	0.525357	2.14753	1.87596	3
0.902001	0.9321	22.1797	24.1042	0.695645	0.743892	11.6983	7.02552	113.25	15.3125	-0.634766	0.641227	0.726371	2.40036	1.4465	1
0.940581	0.965706	30.435	33.4258	0.910247	0.958524	11.2803	8.05104	47.3125	70.875	0.0328776	0.965867	0.502846	2.13368	1.49136	1
0.739436	0.844736	21.1269	24.0276	0.884931	0.935771	11.2803	7.02552	17.6875	20	1.2483	0.891315	0.720978	1.5131	1.42122	-11
0.927642	0.956086	27.6878	31.2441	0.912265	0.955016	16.5766	8.33796	72.25	71.5	0	0.849352	0.5401	1.681	1.35719	0
0.608529	0.749172	21.191	23.7408	0.658337	0.746069	6.01917	6.91434	16	65.8125	-0.271094	0.928388	0.78603	1.96949	1.51916	0
0.878296	0.9284	26.7667	30.1922	0.855543	0.916665	13.8583	8.33796	38.6875	79.9375	1.51801	0.874121	0.258944	2.11158	1.26716	1
0.884966	0.920508	23.0562	25.1926	0.65361	0.70188	16.5766	6.91434	31.9375	15.8125	0.299219	0.926741	0.579843	1.59979	1.24325	5
0.825641	0.884923	21.4002	24.3797	0.87284	0.920788	6.01917	7.59184	35.4375	55.4375	0.400174	0.696902	0.557424	2.81705	1.367	0
0.780501	0.867929	20.583	23.7042	0.827934	0.890719	13.3983	9.31542	61.4375	23.5625	-0.240234	0.555782	0.636006	1.85903	1.20634	0
0.620364	0.764072	21.5338	24.0178	0.536627	0.628966	8.94202	9.31542	44.3125	25.125	0.176479	0.807956	0.383022	1.68617	1.31802	-3
0.889659	0.945107	25.1957	29.4055	0.869737	0.942036	5.86202	9.62855	21.8125	37.1875	0.104663	0.806477	0.783538	1.96836	2.00594	2
0.826084	0.895489	21.2984	25.0972	0.906798	0.95483	5.86202	10.3226	49.5625	31.5	-0.172433	0.819845	0.838704	2.03682	1.30785	-5
0.859715	0.909938	24.4754	27.8827	0.807597	0.885563	7.11113	4.22248	59	18.25	-0.466174	0.63941	0.775116	2.23665	1.24901	-2
0.915049	0.95092	27.6686	31.0064	0.763124	0.843346	13.3244	4.22248	51.75	12.6875	0.139193	0.617717	0.546566	1.23133	1.06169	2
0.882169	0.912327	29.4009	31.2115	0.728218	0.768901	6.09543	10.3963	21.1875	30	0	0.713812	0.755314	1.23136	1.77464	0
0.538509	0.696106	19.905	22.3816	0.402393	0.502207	5.47961	12.5382	28.3125	19.6875	-0.381076	0.604436	0.790701	1.36515	1.20669	0
0.824329	0.883065	21.0668	24.3399	0.807269	0.883085	6.09543	10.3963	25.625	47	0.0125473	0.699711	0.94428	1.26397	2.45768	-2
0.823353	0.879291	24.9322	27.6202	0.823556	0.882677	5.47961	7.22607	29.625	16	0.371094	0.558666	0.923919	1.20069	1.58876	-1
0.861975	0.905399	28.4447	30.429	0.765316	0.800585	8.20499	7.22607	20.25	16.125	-0.0229877	0.851756	0.796739	1.35165	1.32437	4
0.855027	0.908946	23.4674	26.3734	0.905296	0.947215	19.2952	21.4142	25.5	24.25	-0.283829	0.796839	0.743399	1.46507	1.37371	1
0.845386	0.8927	22.6581	24.3964	0.840715	0.882627	10.7865	9.83283	40.0625	17.1875	2.34687	0.666494	0.757194	1.28758	1.92197	-3
0.66346	0.813771	22.9994	26.089	0.571526	0.705368	8.88161	10.0284	23.5	16	0.544596	0.673719	0.949583	1.08063	1.80416	4
0.523839	0.66681	19.5696	21.9199	0.382283	0.447694	9.1663	10.0284	35.5625	21.625	-0.0063101	0.895669	0.881759	1.51217	1.41975	3
0.779761	0.86061	22.9237	26.17	0.897552	0.945059	8.17386	12.0732	42.75	37.75	-0.271484	0.736769	0.851196	1.23456	1.26749	-2
0.880576	0.908447	20.9761	23.339	0.822597	0.883336	6.53836	12.0732	12.75	21.1875	0	0.65736	0.893264	1.67131	2.04583	0
0.69725	0.824399	21.5316	24.8937	0.812934	0.892686	5.59669	9.87844	35.3125	25.125	-0.597656	0.797601	0.816368	1.71655	1.28365	0
0.770388	0.877134	20.8718	24.1776	0.907082	0.952393	5.59669	9.87844	28.75	13.25	-0.201953	0.774995	0.812855	1.57884	1.45617	-1
0.714492	0.848158	23.1571	26.6258	0.845161	0.917897	9.79968	10.6117	80.5	29.3125	0.741381	0.588831	0.748766	1.97571	1.13646	-2
0.688393	0.806766	19.7739	23.0831	0.787303	0.868831	5.80778	7.71648	39.625	26.4375	-0.240106	0.58015	0.921739	1.13308	2.78978	1
0.742393	0.835081	22.4224	25.477	0.790266	0.879109	5.80778	7.71648	21.4375	27.625	0	0.390816	0.796409	1.18127	1.38152	0
0.845905	0.93287	27.3997	31.9144	0.806625	0.899671	6.98438	8.35384	30.6875	32.125	0.0275391	0.620283	0.911879	1.61461	2.6701	3
0.774852	0.835427	22.7062	25.7125	0.856752	0.918249	10.1243	10.6117	47	19.875	-0.142299	0.883384	0.88909	2.09714	1.30753	1
0.787863	0.889793	20.7848	24.9708	0.86439	0.935187	7.92829	4.53977	15.3125	22.5625	-0.457031	0.693702	0.517799	1.11259	1.49509	-6
0.825384	0.887394	21.5431	24.4	0.889829	0.935127	11.2757	4.53977	46.5625	13.3125	0.954665	0.710378	0.580537	1.21309	1.27974	-7
0.831504	0.883529	23.4045	25.8931	0.898057	0.935677	9.00668	8.26721	15.9375	14.4375	-0.11986	0.864444	0.953484	1.62283	1.81919	8
0.638398	0.764043	19.937	22.9825	0.806762	0.888734	6.198	7.78882	12	20.0625	0.264323	0.733544	0.929121	1.1799	1.68429	1
0.6829	0.793107	21.0971	23.5295	0.863432	0.9181	9.40357	7.6769	45.125	35.125	1.19245	0.743044	0.858041	1.15405	1.29405	2
0.700207	0.836019	23.909	27.0375	0.820096	0.901576	6.198	7.6769	66.5	12.9375	0.519423	0.676418	0.948193	1.43044	1.93084	-3
0.938555	0.962736	28.1019	30.9873	0.906236	0.949069	8.91698	7.19434	15.3125	11.3125	0.094401	0.876782	0.835729	1.79576	1.24025	-1
0.590886	0.717411	20.261	22.3745	0.776079	0.840547	5.91438	6.02487	54.875	29.6875	-0.120334	0.755496	0.959027	1.31534	2.03545	-2
0.908672	0.936561	25.885	28.6473	0.786434	0.844928	5.91438	10.8161	20.6875	33.75	0.634462	0.877767	0.64521	1.48275	1.1183	4
0.933306	0.960644	28.2716	31.3792	0.94445	0.971421	8.29167	6.02487	44.5625	34.9375	0	0.659843	0.708537	1.50137	1.14901	0
0.647477	0.786856	20.8014	24.6162	0.712787	0.836159	6.29896	10.8161	56	19.4375	0.805273	0.748053	0.857246	1.50384	1.34222	-1
0.5725	0.714585	21.0185	23.8119	0.546012	0.654847	14.3197	18.8482	64.8125	18.875	-0.031684	0.855323	0.914085	2.25278	1.57266	3
0.919622	0.952278	25.6902	28.8881	0.900685	0.950211	13.3554	18.8482	21.25	11.125	-0.464844	0.7049	0.791607	2.16528	1.23821	2
0.67905	0.823539	22.9458	26.5241	0.720321	0.841502	10.974	25.6717	53.3125	57.625	0.476888	0.676313	0.766767	1.35389	1.21048	-2
0.682223	0.803653	20.9685	24.2241	0.77004	0.851427	6.47849	15.0118	27.625	18.375	0.443142	0.743576	0.828279	1.73204	1.29288	3
0.732547	0.833802	20.9564	23.9289	0.872874	0.928532	8.95906	9.38018	41.5625	28.5625	0.484375	0.940126	0.937581	1.70304	1.60757	1
0.564612	0.696586	20.6794	23.3708	0.654643	0.76117	6.47849	6.07142	20.875	20.5625	-0.106194	0.809681	0.849733	1.24979	1.4128	4
0.940604	0.965562	27.9454	32.2519	0.854089	0.937596	12.8541	6.07142	24.75	18.875	0.283787	0.746197	0.906103	2.92121	1.80081	-1
0.797619	0.851705	22.537	24.5693	0.878591	0.920652	8.95906	44.5986	23.75	71.125	-0.2125	0.797302	0.947042	1.70856	1.86237	0
0.850975	0.89742	21.5487	24.7167	0.869475	0.931417	9.07483	44.5986	28.3125	52.5625	0	0.620554	0.798941	1.40706	1.26223	0
0.87798	0.918928	22.9611	26.1086	0.851575	0.914446	9.14762		33.0625	13.625	-0.904297	0.950691	0.556684	2.32143	1.30095	1
0.566605	0.712304	20.277	23.0774	0.555825	0.651918	12.8541	30.485	41.5625	14.75	-0.229167	0.776171	0.814791	1.89929	1.20577	1
0.959123	0.973489	30.489	33.3837	0.954367	0.978439	9.14762	19.5194	36.1875	18.8125	0.167671	0.865598	0.870132	1.60662	1.67505	-1
0.864837	0.908157	22.9667	26.069	0.831885	0.898234	11.5851	13.1005	22.8125	16.1875	0.027474	0.830037	0.879736	1.51118	1.49867	-2
0.512393	0.649218	20.1299	22.1729	0.290736	0.322285	14.5863	11.6339	30	11.5625	-0.310597	0.640942	0.915269	1.13577	1.55068	-1
0.954545	0.97104	28.1188	31.4017	0.877221	0.939958	7.81305	10.0321	56.9375	17.4375	0.346639	0.835304	0.87094	1.26981	1.28084	10
0.799575	0.87414	20.4465	24.2345	0.768798	0.876623	4.18966	9.55729	12	55.3125	0	0.593142	0.923499	1.20913	2.14269	0
0.607573	0.743901	20.1567	23.2524	0.691545	0.782049	7.25987	9.55729	29.75	20.75	-0.806901	0.884488	0.581215	1.50805	1.11878	-1
0.788269	0.876071	20.1582	23.7953	0.881815	0.929666	4.18966	7.65412	14.5625	42.0625	0.611962	0.890176	0.30385	1.4588	1.21229	-3
0.739972	0.843565	20.197	23.8246	0.823086	0.885811	7.25987	7.65412	11.625	24.75	-0.0572917	0.87423	0.516678	1.22715	1.92229	0
0.633719	0.768282	21.1957	24.1872	0.63351	0.73477	10.1949	10.3565	43.3125	66.625	0.601415	0.925279	0.520856	1.50352	3.06985	-3
0.933802	0.952941	26.1161	28.7034	0.838316	0.901458	10.1949	7.18111	43.3125	27.4375	0.3125	0.885315	0.472723	1.44883	2.88977	0
0.827253	0.86877	22.0286	24.2205	0.783417	0.849633	5.18607	5.40335	34.1875	23.5	0.432292	0.565556	0.371311	1.25123	2.83511	2
0.562492	0.735558	19.7337	23.1708	0.46228	0.580815	6.71389	5.40335	67.0625	12.125	1.67871	0.857495	0.952778	1.34785	3.23492	-4
0.95534	0.976049	28.3071	32.1087	0.8958	0.950013	4.89369	7.18111	22.0625	51.8125	0	0.3592	0.701384	1.09959	1.28208	0
0.859657	0.938346	27.3776	31.649	0.822746	0.913728	4.89369	6.57967	19.25	52.5	-0.106306	0.781631	0.368282	1.46989	1.36931	0
0.958583	0.983547	27.8744	33.8275	0.942511	0.985701	6.71389	4.75261	49.0625	15.125	0.497396	0.971264	0.61516	2.43401	1.22123	1
0.963712	0.978229	31.0574	35.221	0.947764	0.98104	25.7456	6.57967	30.375	30.25	-0.0028853	0.856512	0.689869	1.28032	1.67664	5
0.628907	0.777234	21.0841	23.734	0.563878	0.653805	11.3719	4.75261	16.8125	23.8125	-0.9	0.917768	0.799116	1.41886	1.88549	-4
0.908421	0.943132	23.1715	26.5398	0.834638	0.904889	11.3719	10.2013	74.3125	73.9375	0.566256	0.590072	0.500312	2.6256	1.69226	-3
0.910255	0.950561	25.2033	28.882	0.90256	0.953981	21.5394	10.1578	36.875	65.8125	0.291874	0.849047	0.741533	1.63871	1.24059	-1
0.893018	0.940733	22.9523	27.1564	0.941754	0.97678	6.00794	4.78437	35	33.8125	-0.373698	0.800613	0.83261	1.27356	2.00462	-3
0.88207	0.92412	23.6465	26.6261	0.875897	0.927744	6.00794	5.69155	15.25	17.5625	0.451476	0.381296	0.56723	1.149	1.97438	-6
0.687613	0.816988	21.4482	24.6302	0.760381	0.850925	15.2715	4.78437	31.6875	12.0625	0.177463	0.948061	0.546179	1.93926	1.20418	2
0.606196	0.773978	20.489	24.306	0.683191	0.815624	6.30091	5.69155	23.8125	22.5625	0.22394	0.913469	0.859559	1.71951	1.74261	-3
0.979263	0.987409	32.6608	35.2788	0.843654	0.935512	6.30091	6.86454	18.4375	18.125	0.124219	0.8087	0.772074	1.32337	1.6028	0
0.926723	0.962421	25.4398	30.0416	0.896423	0.958189	12.4119	7.02792	15.625	11.875	0.309005	0.926809	0.832521	1.63633	2.73232	-3
0.617554	0.750958	20.0518	21.8227	0.699884	0.762934	29.2701	5.70664	11.9375	39.875	0	0.713488	0.691194	1.10313	1.23479	0
0.827158	0.891468	23.2457	26.0185	0.932043	0.962175	15.7052	9.48039	12.8125	27.125	0.225291	0.935631	0.958289	1.55813	2.95658	-5
0.832427	0.870545	20.476	22.3324	0.542828	0.612086	10.2983	5.05055	11.9375	29.125	-0.227214	0.950336	0.673415	1.75326	1.54618	0
0.957618	0.975386	26.5372	30.2573	0.892416	0.945418	9.46757	5.05055	30.9375	22.4375	-0.166574	0.93417	0.754004	1.59473	1.5238	-3
0.786603	0.871139	20.6418	24.7052	0.809962	0.898558	7.39405	5.70664	30.6875	30.5625	-0.210938	0.931227	0.727068	1.64384	1.40697	-1
0.964939	0.983136	31.1932	35.6543	0.932507	0.975133	6.18758	5.98443	26.875	32.6875	-0.471094	0.787	0.676495	1.6094	1.68681	0
0.925078	0.959274	25.884	30.36	0.906443	0.965532	6.18758	5.8024	12.1875	16.125	0.381498	0.889312	0.852861	1.29742	1.39931	-3
0.769225	0.869578	22.0293	25.4175	0.898344	0.948476	21.6399	5.8024	32.4375	11.4375	0	0.967354	0.608715	2.88606	1.33076	0
0.741702	0.848097	20.8024	24.1103	0.867151	0.930418	5.4452	18.9624	12.75	64.5625	0	0.825905	0.718653	1.3362	1.3518	0
0.696632	0.800173	21.2276	23.5506	0.839429	0.892118	5.4452	5.08123	14.8125	14.3125	-0.903906	0.929507	0.816243	2.05246	2.09596	-4
0.771066	0.84392	20.9345	24.0241	0.873625	0.930451	17.4783	5.08123	18.4375	18.0625	-0.197754	0.989946	0.8042	3.89025	1.4251	0
0.528192	0.681058	20.2222	22.784	0.379224	0.467144	12.5255	15.2892	13.8125	25.5625	0	0.482549	0.671383	1.0841	2.23402	0
0.540604	0.694931	20.7667	23.6995	0.56943	0.708402	12.5255	18.9624	82.8125	15	0.949544	0.842818	0.683037	1.42666	1.42061	-2
0.857304	0.882665	21.0842	23.0628	0.470295	0.523311	9.35323	5.19031	31.5625	33.375	0.910275	0.939362	0.758585	1.72638	1.96778	-5
0.6542	0.814821	24.2399	27.8145	0.511611	0.671543	14.9994	4.98873	59.6875	15.875	-0.117969	0.934027	0.778704	1.62812	1.49956	2
0.7552	0.825616	20.7958	23.1374	0.806576	0.864136	5.83991	5.3125	23.4375	19.25	0.356445	0.773955	0.524856	1.25065	1.23053	1
0.494192	0.655345	19.7592	21.762	0.27236	0.317166	5.83991	4.98873	17.375	30.5625	0	0.880724	0.595302	1.46037	2.15419	0
0.58312	0.749498	21.2528	24.9024	0.608455	0.743673	8.55653	6.14413	41	31.3125	-0.887695	0.515708	0.854293	3.17896	1.46115	1
0.86123	0.910519	25.5122	28.2448	0.728501	0.822664	23.4226	8.10543	15.5625	20.6875	0.175409	0.701461	0.754636	1.19359	2.08308	-5
0.605452	0.731193	20.1576	23.0412	0.590184	0.67299	12.0393	7.3974	79.5	13	0.527762	0.599673	0.880748	1.49685	1.40626	-1
0.793446	0.855908	21.1676	24.7223	0.866362	0.931506	13.2858	7.76681	28.9375	42.875	-0.293061	0.872602	0.868756	1.3513	1.64321	8
0.803257	0.894409	22.9221	27.0631	0.760216	0.861607	7.76479	12.5634	42.3125	37.8125	0	0.675817	0.69372	1.18885	1.27794	0
0.883473	0.930682	26.0359	30.8645	0.834182	0.937237	6.88842	7.3974	44.5625	36.6875	-0.0546875	0.82669	0.938191	1.44387	2.3505	0
0.959625	0.97263	27.494	31.0977	0.834401	0.910797	14.4401	6.03174	17.4375	31.8125	-0.125391	0.752034	0.831191	1.32325	1.56601	3
0.814358	0.882254	21.5147	25.3889	0.838432	0.910616	6.88842	6.03174	66.1875	21.125	1.1875	0.672484	0.623011	1.23413	1.16774	-2
0.459177	0.593596	19.1417	21.1365	0.346106	0.412828	28.9585	8.17428	22.375	12.5	1.15221	0.670321	0.869692	1.19611	1.19793	-5
0.521963	0.682885	20.9758	23.3965	0.260332	0.316745	32.6743	19.1791	36.6875	29.5	-0.530273	0.891301	0.925454	1.32362	1.56897	-2
0.475055	0.638831	19.0129	21.3256	0.319418	0.396614	7.74638	10.8556	21	42.1875	-0.0462472	0.822905	0.784347	1.48232	1.80409	1
0.924558	0.952999	26.8231	30.0752	0.860351	0.923316	5.43579	9.212	18.25	26.625	-0.52514	0.828239	0.746437	1.40235	1.12773	1
0.827617	0.899297	21.3978	25.1846	0.931524	0.97147	5.43579	8.25627	37.4375	37.9375	-0.145131	0.789505	0.735279	1.65156	1.93091	-1
0.531331	0.682106	19.6017	22.1737	0.481957	0.5915	8.90394	8.25627	71.875	26.4375	0.0625	0.804622	0.951326	1.2467	2.26559	0
0.860432	0.916255	21.2929	24.4991	0.853508	0.912268	8.40154	5.64894	46.4375	16.375	-0.603516	0.70905	0.561155	2.65814	1.31383	1
0.518359	0.695299	18.9168	21.9992	0.464489	0.605048	11.2954	3.87633	11.5625	15.8125	1.30556	0.947557	0.694206	2.59683	1.36767	-1
0.800511	0.868894	23.9178	27.296	0.744228	0.848244	8.31146	3.87633	25.75	17.3125	0	0.912633	0.784353	1.83603	1.40247	0
0.909148	0.93692	25.1735	26.6151	0.884158	0.93342	8.31146	3.69094	27.4375	16.5625	0.432292	0.77038	0.76973	3.02706	1.38615	-2
0.916275	0.943531	27.5097	31.1071	0.886779	0.941615	11.2954	3.69094	13.875	11.875	-0.414876	0.731984	0.753737	1.93789	1.43466	4
0.525627	0.664157	20.3749	22.7879	0.334848	0.401799	39.4512	5.51238	54.375	53.875	0.489966	0.758374	0.76118	1.62102	1.41448	-2
0.55591	0.708479	20.4208	23.1862	0.470925	0.596873	39.4512	4.66622	26.0625	17.1875	0.116313	0.907618	0.750474	1.53684	1.17413	-2
0.526378	0.676086	19.7368	21.8899	0.562701	0.667692	13.8973	6.73743	21.5	77	-0.263849	0.955354	0.905105	2.03274	1.76511	0
0.785632	0.86731	21.3724	24.0092	0.83048	0.885986	8.82401	6.46153	38.5625	32	0.11597	0.70762	0.790354	2.14472	1.84843	4
0.936769	0.953725	24.3638	27.0737	0.834156	0.887844	8.82401	9.17344	21	47.0625	0.380859	0.928671	0.892054	1.56369	1.77887	-1
0.819311	0.899659	22.4795	26.791	0.83572	0.926391	17.002	7.42267	13.625	15.75	-0.258487	0.965086	0.729968	2.06925	1.10345	-1
0.907378	0.94418	23.9064	27.4394	0.892708	0.943299	20.8665	9.25007	25.0625	46.4375	0.141927	0.864761	0.757878	1.2682	1.2761	0
0.552323	0.72427	19.8502	22.198	0.411801	0.495611	20.5299	8.32837	18.4375	15.5	0	0.971502	0.750293	2.00557	1.09004	0
0.960005	0.977313	28.3108	33.402	0.795917	0.917144	6.46851	9.25007	39.5625	14.8125	-0.110856	0.949675	0.746302	1.84529	1.62477	-1
0.594301	0.758426	22.4589	25.2042	0.381803	0.492925	6.46851	5.06481	21.5625	35	0.375087	0.981415	0.8835	2.56228	3.02418	-1
0.672251	0.798495	21.0381	24.4752	0.744125	0.844526	19.4622	6.20651	14.875	50.1875	0.221094	0.733458	0.638105	1.66312	1.34427	0
0.718603	0.80188	22.3131	24.3323	0.852739	0.892679	19.4622	6.20651	12.5	30.6875	0.486654	0.870607	0.614979	1.76098	1.33952	1
0.917417	0.946695	25.3401	28.5398	0.762703	0.847514	31.5489	5.06481	28.125	18.3125	0	0.912278	0.860216	1.73011	1.59648	0
0.669758	0.803612	21.9336	25.2257	0.821008	0.905283	5.43568	8.2267	16.0625	11.9375	0.891574	0.934068	0.94888	1.81337	1.68329	-6
0.938134	0.961491	25.2781	28.9498	0.851761	0.922459	4.34426	6.57448	14.6875	44.9375	0.216797	0.716467	0.853599	1.19705	1.70798	0
0.964288	0.978682	30.4571	32.5121	0.921714	0.950897	4.34426	5.28659	15.3125	15	0	0.655325	0.712446	1.29377	1.23835	0
0.734605	0.851209	22.6215	26.3231	0.782101	0.87641	10.6968	5.28659	15.5	29.1875	-0.35	0.660137	0.570292	2.03302	2.18317	4
0.83739	0.903737	24.9793	28.1165	0.963772	0.982317	25.0536	8.00923	18.3125	13.6875	-0.0753906	0.902749	0.649989	1.72078	1.90234	-1
0.857894	0.895174	25.7928	27.5886	0.814432	0.851553	5.69375	9.02111	43.25	45.4375	0	0.95045	0.675031	1.83051	1.75745	0
0.668634	0.797157	20.4739	23.7747	0.79451	0.87501	5.69375	5.3163	107.812	29.0625	-0.505859	0.770482	0.853277	2.15235	2.03901	3
0.702887	0.786814	22.3764	24.2554	0.782153	0.838042	9.95329	12.2532	44	13.8125	0	0.650226	0.898626	1.28459	2.4177	0
0.833596	0.88927	26.2577	29.2556	0.771491	0.841168	6.05549	12.0695	21.9375	14.125	1.19795	0.615521	0.667051	1.11995	1.5264	2
0.933168	0.956532	27.0349	31.4526	0.831671	0.926581	7.09354	7.54976	23.625	32	1.20742	0.909335	0.842644	1.53377	1.67383	-1
0.835245	0.925852	27.265	30.7581	0.792474	0.90095	9.95329	7.54976	43.125	21.8125	0.00390625	0.629117	0.900582	1.28114	1.86033	-1
0.818045	0.922272	25.8674	30.4507	0.895299	0.956525	10.593	10.5002	14.125	26.125	0	0.725608	0.869613	1.21027	2.7328	0
0.892947	0.93332	24.8703	28.8723	0.793933	0.882094	11.1686	10.2217	15.3125	49.5625	0	0.833459	0.768267	1.36259	1.28487	0
0.547482	0.701877	19.219	21.9805	0.670942	0.782712	6.05549	10.5002	23.9375	61.75	0.580892	0.924359	0.88232	1.71187	1.9339	-2
0.931767	0.950682	26.3013	29.246	0.768651	0.857528	9.71696	13.3854	12.75	26	-0.307448	0.516245	0.880503	1.0804	2.83039	3
0.959897	0.97336	30.0847	32.6427	0.890204	0.927273	9.71696	14.6461	12.4375	34.9375	0.236235	0.754708	0.76111	2.20664	1.34648	-1
0.893586	0.936801	25.4444	30.512	0.787684	0.917432	13.5392	13.3854	21.5625	21.25		0.846476	0.815588	1.42751	1.39689
0.803762	0.875343	23.9801	26.7829	0.908288	0.947683	7.30046	9.41141	35.75	12.3125		0.508645	0.781294	1.10228	1.26866
0.941713	0.965002	29.4724	33.425	0.782166	0.872722	7.30046	6.21098	50.5625	31.875		0.759001	0.976092	1.83191	2.80103
0.853437	0.897001	24.5501	27.0633	0.86907	0.918108	10.8317	30.1557	59.75	27.6875		0.735876	0.941976	1.21004	2.22912
0.958609	0.976134	31.0748	34.9177	0.886154	0.943231	10.6579	5.62896	99.0625	23.6875		0.76848	0.690833	1.58812	1.09403
0.91796	0.953953	27.7654	32.3591	0.78265	0.896822	10.6579	5.62896	64.375	12.9375		0.784748	0.940081	1.34377	1.81057
0.848254	0.895475	23.8098	26.8011	0.817648	0.883161	7.6972	10.112	21.8125	44.6875		0.865729	0.899082	2.54944	1.54288
0.58814	0.732007	20.901	23.2884	0.627054	0.721669	7.6972	5.6871	11.8125	12.8125		0.785507	0.626961	1.29486	1.47119
0.516076	0.691699	20.802	23.084	0.246709	0.280938	9.62789	5.6871	14.5625	38.1875		0.939972	0.78082	1.65097	1.4839
0.652126	0.801915	20.432	23.2573	0.708305	0.807973	4.38559	5.81708	22.375	73.1875		0.242296	0.843588	1.54709	1.58271
0.871198	0.919864	22.9354	26.121	0.937716	0.967807	4.38559	6.12739	12	48.125		0.722586	0.842111	1.34214	1.70565
0.62795	0.786959	22.0688	24.9167	0.492308	0.61859	10.7938	8.48343	32.5	29.0625		0.903198	0.55941	1.93919	1.38875
0.613817	0.721252	21.1576	23.5737	0.714872	0.801648	19.097	5.81708	33.625	13.9375		0.778787	0.707133	1.22903	1.16399
0.678075	0.820265	21.0726	24.7345	0.768559	0.873915	10.7938	6.12739	35.25	44.125		0.792931	0.966522	2.42835	2.93248
0.698208	0.815939	20.7533	23.8838	0.851957	0.917349	7.76473	25.8462	27.6875	16.625		0.734715	0.85462	1.17188	1.31042
0.958345	0.977011	32.1656	36.141	0.832999	0.910687	7.56893	11.7225	53.6875	11.4375		0.508366	0.874029	1.32208	1.27667
0.570306	0.713298	20.4966	22.7353	0.512701	0.594112	7.76473	11.7225	19.3125	53.8125		0.71679	0.77981	1.25106	1.394
0.932867	0.957268	26.7449	30.9646	0.788356	0.894888	5.45692	21.1852	37	41.3125		0.28249	0.915483	1.19345	1.87754
0.734832	0.818728	21.6834	23.8767	0.76306	0.835733	5.45692	5.40065	29.4375	34.0625		0.556237	0.751617	1.28336	1.22889
0.840846	0.913339	25.3031	29.9302	0.724521	0.862531	5.9053	5.40065	45.8125	20.1875		0.724246	0.510717	1.42604	1.13388
0.504674	0.665999	19.8568	22.4942	0.250247	0.296213	5.61975	14.7425	25.9375	12.0625		0.529254	0.730466	1.57288	1.25238
0.609546	0.740336	20.1391	22.3106	0.610883	0.678155	5.61975	6.31719	42.3125	14.9375		0.466962	0.92769	1.25249	1.94994
0.722111	0.849718	21.4275	25.6791	0.859848	0.940252	5.83616	6.31719	31.3125	21.0625		0.585602	0.85868	1.36821	1.40415
0.498694	0.647958	19.0679	21.8103	0.377195	0.448237	6.10388	18.4668	62.75	16.75		0.599302	0.778699	1.25198	2.15102
0.857784	0.916168	22.3563	26.1377	0.821617	0.906797	6.80559	18.4668	53.8125	15.1875		0.702017	0.69838	1.35757	1.33889
0.642873	0.769033	21.1501	24.1217	0.816944	0.894528	12.644	15.5442	64.25	21.1875		0.825279	0.821014	1.74229	1.20335
0.581859	0.747964	21.6764	24.7558	0.52031	0.673422	10.3897	5.77178	101.812	16.1875		0.489964	0.837854	1.81954	1.33599
0.971711	0.986353	33.7543	39.1062	0.843784	0.930696	13.1946	5.77178	25	14.875		0.864803	0.906906	1.60934	1.46904
0.71593	0.839029	21.5231	25.2958	0.740443	0.848022	10.3897	10.0604	77	37.125		0.71422	0.94334	1.39679	1.73313
0.862194	0.912555	22.8906	25.9829	0.7181	0.821982	13.6119	9.75921	13.1875	36.625		0.922203	0.952628	2.59891	1.88708
0.957907	0.978526	30.0367	35.3095	0.839093	0.940177	15.666	8.33785	17.1875	15.4375		0.616734	0.83609	4.74507	1.27345
0.892704	0.937275	24.2947	27.8583	0.905011	0.954034	13.6119	8.33785	27.625	76.6875		0.644239	0.718796	2.98727	1.90078
0.962008	0.975937	27.7217	30.8282	0.955191	0.977325	11.0379	4.73898	11.75	17.125		0.466247	0.827813	2.66554	1.27216
0.754712	0.835721	21.9178	25.8454	0.822318	0.914366	10.7144	4.73898	36.0625	17.5		0.672793	0.663985	4.84391	1.33738
0.683829	0.826959	22.0075	25.3967	0.825218	0.910532	8.26448	4.93851	15.5625	14.5		0.734918	0.828713	1.74728	1.25661
0.736308	0.890596	22.2679	28.1658	0.81597	0.934403	8.26448	12.85	18.3125	18.5		0.7448	0.946046	3.06259	1.82655
0.823866	0.897555	22.3915	27.3601	0.810235	0.92523	9.01669	42.5585	23.3125	20.6875		0.614044	0.972421	2.08003	2.10805
0.849779	0.90126	22.7539	26.4028	0.76825	0.860057	34.1329	42.5585	50.75	16.3125		0.706701	0.909873	1.19286	1.55859
0.925944	0.952839	25.5385	29.8652	0.871778	0.945304	7.5979	20.5728	42.8125	84.1875		0.875154	0.903694	2.08876	1.55282
0.808227	0.859438	22.0885	23.946	0.705569	0.773245	7.5979	6.03321	26.75	37.875		0.606973	0.867131	1.22025	1.65788
0.696711	0.832897	21.9031	25.9143	0.753967	0.868556	17.0093	6.03321	11.5625	14		0.590716	0.261333	1.10873	1.35236
0.867935	0.922856	24.5128	29.0617	0.790398	0.902792	23.6064	14.4386	48.875	28.0625		0.66505	0.902251	1.19477	1.58503
0.67531	0.824129	21.2505	26.5879	0.726245	0.881496	7.02294	6.60285	25.9375	40.625		0.594967	0.937154	1.30729	2.39898
0.577856	0.737679	19.5323	22.7272	0.565385	0.707984	7.02294	10.0993	42.5625	37.9375		0.843564	0.766472	1.50905	1.8249
0.954046	0.975788	28.0631	31.7069	0.903439	0.954908	47.8205	11.4871	24.875	78.0625		0.665203	0.708698	2.01249	1.34319
0.510059	0.650906	19.1754	21.5184	0.514857	0.61309	55.0177	13.0683	19.25	29		0.581942	0.881697	1.34623	1.54494
0.594715	0.75933	21.3101	24.0028	0.51911	0.626323	55.0177	12.3297	32.625	30.75		0.818545	0.830445	2.17323	1.42756
0.684547	0.813186	22.3669	24.7595	0.79104	0.853409	14.0911	14.4921	28.375	24.5625		0.856336	0.715029	1.55836	1.132
0.603427	0.738959	20.2113	22.6453	0.734825	0.813197	14.0911	12.3297	28.1875	108.562		0.69161	0.819901	1.19175	1.44635
0.972968	0.98237	31.7563	35.1671	0.781778	0.86733	44.0389	31.2014	36.625	35.9375		0.935261	0.889081	1.8115	1.34462
0.569959	0.714028	20.5551	23.4928	0.578913	0.6957	11.048	7.12227	24.625	27.75		0.685696	0.897438	1.12913	1.56202
0.827088	0.904095	21.5374	24.8987	0.897685	0.947404	10.4755	5.3531	23.8125	20.875		0.641513	0.804346	1.40017	1.31599
0.896231	0.94401	23.2237	26.385	0.931323	0.964627	8.31928	6.14492	38.5	26.5		0.64292	0.681137	1.16619	1.52304
0.985306	0.99245	33.1343	37.2249	0.929791	0.976116	8.31928	5.3531	40	50		0.837711	0.80044	1.33815	1.54706
0.734115	0.82149	21.3828	23.9902	0.89415	0.935573	9.62902	6.14492	56.8125	30.5625		0.481686	0.806564	1.21006	1.42259
0.843497	0.903183	20.8172	24.2531	0.83146	0.904181	9.98233	6.02457	38.375	24.8125		0.879546	0.326769	2.35793	1.41019
0.943932	0.96805	26.141	28.889	0.892567	0.930696	12.6332	8.41437	55.75	57.375		0.421468	0.724795	1.23673	1.75699
0.905047	0.950862	23.8051	28.3283	0.82625	0.922244	9.62902	8.41437	94.25	62.4375		0.654624	0.659035	2.02638	1.89556
0.958184	0.96808	29.9629	33.0358	0.601335	0.727174	8.57208	6.85234	24.125	36.625		0.7837	0.788905	1.21052	3.03262
0.894482	0.91548	21.1835	22.0994	0.715263	0.746878	11.2732	6.66985	18.125	14.75		0.717721	0.917724	1.72646	1.54242
0.957793	0.971471	29.6366	31.8987	0.72404	0.807256	9.03414	6.66985	53.5	27.75		0.744034	0.630194	1.55585	1.51642
0.986989	0.993426	36.3152	39.205	0.916438	0.969833	6.15764	37.2842	39.875	50.9375		0.782084	0.610702	1.38556	1.16639
0.901027	0.935902	29.9435	32.239	0.792362	0.873183	6.15764	37.2842	29.875	29.125		0.618491	0.943159	1.12833	2.09552
0.983656	0.991272	31.5047	33.9878	0.92159	0.970935	8.57208	13.959	50.5	29		0.431649	0.94732	1.81008	2.19201
0.814944	0.890126	22.1729	25.8032	0.896937	0.947784	9.03414	13.959	57.1875	27		0.788917	0.932836	1.5071	1.83251
0.886113	0.934642	28.6151	31.834	0.778524	0.873738	9.54561	18.9714	37	14.75		0.579821	0.830231	1.48636	1.30808
0.987083	0.993362	37.6861	39.5449	0.906379	0.955915	6.55954	12.1864	24.625	25.5625		0.529613	0.918322	1.93088	1.78342
0.809087	0.896166	20.8006	25.5164	0.864563	0.944154	6.55954	14.5164	30.125	12.75		0.853361	0.904465	1.46784	1.51327
0.849178	0.919329	21.9342	25.8393	0.903596	0.955178	16.724	10.8949	56.25	13.8125		0.746027	0.73566	4.75355	1.15465
0.554972	0.712194	20.4566	22.6277	0.350486	0.410183	7.4416	10.8949	23.875	42.25		0.869554	0.891144	2.22991	1.4481
0.565475	0.722975	20.429	22.8252	0.399004	0.484976	4.70812	37.187	17.6875	14.3125		0.712819	0.930211	1.37553	1.57182
0.866852	0.949504	29.9657	34.3285	0.921958	0.967084	7.4416	38.1035	48.375	19.1875		0.855405	0.798705	3.96618	1.4814
0.948391	0.970009	26.4156	30.2841	0.926716	0.967432	4.70812	37.187	31.875	14.8125		0.498418	0.840307	1.44477	1.25402
0.894482	0.946641	24.2156	28.5135	0.892816	0.955526	11.562	38.1035	102.5	26.25		0.753533	0.909471	2.13614	1.49782
0.947891	0.968091	26.1139	28.6742	0.858897	0.910828	12.8172	7.65082	68.5625	19.0625		0.795775	0.941613	1.55257	1.65726
0.629092	0.775442	23.4671	26.7499	0.346746	0.425944	11.7971	7.65082	63.3125	19.25		0.247632	0.634293	1.18015	1.36817
0.654308	0.799874	22.8753	24.9736	0.554731	0.627468	13.7476	10.4623	53.5625	36.4375		0.626115	0.757135	1.29787	1.16604
0.912366	0.939638	26.6507	28.14	0.933835	0.950888	17.2177	24.3888	14.75	25.6875		0.823613	0.913415	1.17826	1.73526
0.702736	0.798438	21.0503	22.9012	0.835539	0.880363	12.8172	25.2654	28.25	71.4375		0.817068	0.603678	1.28266	1.41171
0.607139	0.758452	22.2873	25.1311	0.443443	0.546521	39.104	10.0088	19.5	105.312		0.481486	0.693709	1.26122	1.811
0.674044	0.790897	21.2212	23.1944	0.786792	0.845139	39.104	7.30462	57	42.5625		0.73853	0.64334	1.34051	1.29545
0.70494	0.810181	22.0089	25.2943	0.89337	0.946022	16.9111	6.97119	45.8125	61.625		0.491871	0.539092	1.30165	1.32489
						6.31754	6.97119	29.8125	27.5		0.691715	0.779841	1.2843	1.45976
						6.31754	8.03495	13.1875	15.5625		0.769445	0.80493	1.29501	1.19359
						6.77848	5.51228	26.125	25		0.868959	0.690019	1.37262	1.27024
						6.66669	8.68905	26.875	16.5625		0.863492	0.802401	1.36818	1.2316
						35.6095	8.03495	32.25	46.625		0.941522	0.662323	1.63783	1.13195
						4.46363	9.98074	23.1875	15.5		0.700549	0.803673	1.20692	1.22148
						4.46363	8.04699	25	43.6875		0.567121	0.365722	1.21296	1.64925
						25.9214	5.51228	64.375	25.8125		0.91953	0.9375	1.79128	1.688
						35.2186	16.653	24.875	23.6875		0.905104	0.879371	1.7388	1.54354
						23.1935	16.4518	61.4375	66.3125		0.921886	0.80747	1.52377	2.39
						13.0044	12.517	27.0625	26.9375		0.81967	0.873996	1.19894	1.56558
						10.4662	11.1251	105.938	121.188		0.67321	0.713488	1.46673	1.61609
						10.4662	11.1251	24.0625	33.875		0.614461	0.561634	1.44451	1.25152
						0	8.85516	13.8125	40.375		0.924177	0.650914	1.58205	1.23989
						10.3963	10.23	29.125	14.625		0.703319	0.973941	1.19343	2.41008
						10.3963	6.81878	16.6875	21.9375		0.927676	0.84929	1.54684	2.1627
						7.17223	6.81878	12.125	26.875		0.450345	0.842495	1.91661	1.79804
						7.17223	8.89141	72.9375	37.625		0.691486	0.783215	1.68133	1.84005
						8.49237	3.8795	44.5	16.3125		0.918061	0.700016	2.31513	1.16064
						5.69491	3.8795	23.5625	13.875		0.775004	0.645904	1.36536	1.27018
						11.8344	15.0015	40.9375	25.625		0.514226	0.927214	2.09438	1.8423
						5.69491	5.99708	20	38.125		0.811148	0.821232	1.28705	1.89323
						15.5844	5.99708	47.6875	42.0625		0.732146	0.79233	1.26158	1.40623
						9.98041	13.476	61.6875	49.125		0.449449	0.733294	1.443	1.16248
						17.3018	7.63946	28.6875	25.875		0.680062	0.610077	1.0851	1.26151
						9.98041	6.93052	29.875	59.5625		0.931487	0.574858	1.72324	1.41608
						11.8988	7.63946	16.5625	18.375		0.840888	0.753439	2.62509	1.65879
						11.8988	5.40962	68.625	29		0.732579	0.777369	1.61543	1.45872
						8.12536	5.40962	53.9375	48.625		0.703991	0.357079	3.49379	1.24206
						8.12536	5.44335	18.375	22.8125		0.697641	0.527973	1.98322	1.56296
							7.92395	34.5	21.6875		0.856173	0.514696	1.28266	1.72262
						9.23216	5.44335	23.625	25.75		0.608876	0.896139	1.23519	1.62916
						20.7725	5.81031	46.625	46.4375		0.867887	0.808358	1.54809	1.61913
						9.23216	5.74971	62.9375	30		0.771903	0.664467	1.18249	1.41753
						9.91458	5.74971	43.4375	54.375		0.626211	0.512399	1.10153	1.19133
						9.91458	6.74952	22.0625	57.875		0.806642	0.708495	1.35494	1.32921
						10.7694	7.239	78.3125	24.25		0.558583	0.689257	1.21769	1.58614
						10.7694	11.9462	14.5	56.875		0.976303	0.64469	3.27202	2.11557
						15.5422	6.75106	46.375	16.375		0.651695	0.799091	1.51572	1.33734
						12.3377	6.75106	50.75	12.375		0.674645	0.846361	1.58806	1.35395
						12.3377	5.20868	32.625	12.8125		0.614222	0.784042	1.46553	1.44977
						17.9859	5.6842	26.6875	35.3125		0.858932	0.7791	1.38102	1.36842
							5.6842	30.4375	29.25		0.927167	0.704959	1.60651	1.21897
							5.20868	34.9375	23.375		0.894159	0.840151	2.16764	1.46623
						7.47932	15.2871	58.375	11.3125		0.490004	0.880511	1.35012	4.47392
						6.09439	15.2871	44.375	11.875		0.588542	0.962126	1.25893	3.29774
						6.09439	12.5199	57.875	11.0625		0.871589	0.813541	1.92613	2.76279
						7.56574	12.0619	14.5	11.125		0.584751	0.703848	1.86662	1.5187
						7.56574	12.0619	47.875	13.5		0.70242	0.829842	1.92503	3.00344
						8.02329	34.9228	64	43.6875		0.835659	0.799592	1.86506	1.25303
						7.93891	8.02295	32.125	63.8125		0.758278	0.755295	1.31767	1.77603
						6.16253	8.02295	48.25	16.8125		0.544905	0.615021	1.41736	1.135
						6.16253	27.6478	32.625	13.0625		0.661013	0.555961	1.3298	1.20924
						6.72642	4.43362	20.125	27.8125		0.574164	0.536878	2.33924	1.16661
						5.60441	4.43362	29.3125	16.25		0.815629	0.647928	1.67374	1.21913
						5.60441	19.95	12.4375	14.3125		0.666863	0.695197	1.43677	1.21427
						6.65702	19.95	27.5625	30.5625		0.844507	0.709212	1.50267	1.81364
						15.1588	48.4354	90.375	23.1875		0.945593	0.564583	2.63845	1.42464
						39.7204	11.9543	35.5625	23.875		0.731395	0.853344	1.83459	1.34749
						14.7829	6.31144	40.375	15.625		0.756501	0.820289	1.52199	1.40453
						14.7829	6.31144	38.6875	26.375		0.538286	0.767098	1.64501	1.42441
						9.60435	22.9347	39.75	25.875		0.757866	0.866191	1.85655	1.58369
						9.60435	48.2584	12.875	40.9375		0.785776	0.847831	1.38795	1.31617
						12.4278	12.6874	30.875	11.6875		0.95398	0.591696	2.08397	1.29895
						7.83494	12.6874	54.0625	23.875		0.415109	0.528926	1.84301	2.13155
						8.87467	44.9577	22.875	34		0.907931	0.915894	1.49722	1.86164
						7.83494	10.7077	36.875	21.0625		0.59332	0.362584	1.37718	1.94124
						4.76322	13.262	31.25	30.125		0.869044	0.748743	1.79948	1.33257
						4.76322	9.36737	32.75	46.625		0.647807	0.765055	1.22302	1.84553
						5.28722	9.10059	17.5625	57.5625		0.63119	0.537861	1.12802	1.31565
						5.28722	13.262	23.6875	50		0.751075	0.678784	1.20769	1.33019
						11.3585	8.49265	11.3125	91.625		0.88315	0.610596	1.35209	1.47954
						10.4814	7.8396	38.1875	16.375		0.82632	0.785956	1.29044	2.36193
						13.5549	8.49265	27.25	26.375		0.845513	0.452539	1.20504	1.76349
						11.3585	7.8396	35.125	31.25		0.881927	0.608508	1.66157	1.6207
						10.4814	8.08975	77.1875	36.4375		0.880148	0.497959	1.64298	1.59054
						11.2838	12.4501	38.5625	47.625		0.882925	0.862376	2.08763	1.85176
[truncated: 7,084 more rows]

## Sheet: Fig. 9
	Pathologist 1			Pathologist 2			Pathologist 3			Mean over Pathologists
Image	HD	ED	SQ	HD	ED	SQ	HD	ED	SQ	HD	ED	SQ
1 (VS)	2	2	2	3	2	2	2	1	1	2.33	1.67	1.67
2 (HS)	1	1	1	2	3	3	1	1	1	1.33	1.67	1.67
3 (VS)	2	2	2	3	2	2	1	1	1	2	1.67	1.67
4 (VS)	3	3	3	2	2	2	3	3	2	2.67	2.67	2.33
5 (HS)	2	2	2	2	3	2	3	3	2	2.33	2.67	2
6 (VS)	3	3	3	2	2	2	2	2	2	2.33	2.33	2.33
7 (HS)	2	3	3	1	2	1	2	3	3	1.67	2.67	2.33
8 (VS)	2	2	2	3	1	2	2	2	2	2.33	1.67	2
9 (HS)	2	3	2	2	1	2	3	3	3	2.33	2.33	2.33
10 (VS)	2	1	2	1	3	2	2	1	1	1.67	1.67	1.67
11 (HS)	3	2	2	2	1	2	3	3	3	2.67	2	2.33
12 (HS)	2	3	2	1	3	2	2	3	2	1.67	3	2
13 (VS)	1	2	1	2	3	2	2	3	2	1.67	2.67	1.67
14 (VS)	3	2	2	2	1	2	3	3	2	2.67	2	2
15 (HS)	2	2	2	1	1	1	2	2	2	1.67	1.67	1.67
16 (VS)	2	3	2	3	3	3	2	2	2	2.33	2.67	2.33
17 (HS)	2	2	2	2	2	2	1	2	1	1.67	2	1.67
18 (HS)	3	3	3	1	3	2	3	3	3	2.33	3	2.67
19 (VS)	2	3	2	2	3	3	3	2	3	2.33	2.67	2.67
20 (HS)	3	2	2	1	2	2	2	2	2	2	2	2
21 (HS)	2	2	2	1	1	1	1	1	1	1.33	1.33	1.33
22 (VS)	3	2	2	3	3	3	2	2	2	2.67	2.33	2.33
23 (HS)	2	2	2	1	1	1	1	2	1	1.33	1.67	1.33
24 (HS)	2	2	2	1	2	2	2	3	2	1.67	2.33	2
25 (VS)	2	3	2	2	3	3	2	2	3	2	2.67	2.67
26 (VS)	3	3	3	2	1	2	3	3	4	2.67	2.33	3
27 (VS)	2	3	2	2	3	3	2	2	2	2	2.67	2.33
28 (HS)	2	3	2	1	2	2	1	2	1	1.33	2.33	1.67
29 (HS)	2	2	2	1	1	1	2	2	2	1.67	1.67	1.67
30 (VS)	3	3	3	3	2	2	3	3	3	3	2.67	2.67
Mean over VS	2.33	2.47	2.2	2.33	2.27	2.33	2.27	2.13	2.13	2.31	2.29	2.22
Mean over HS	2.13	2.27	2.07	1.33	1.87	1.73	1.93	2.33	1.93	1.8	2.16	1.91
SEM over VS	0.16	0.17	0.14	0.16	0.21	0.13	0.15	0.19	0.22	0.1	0.11	0.11
SEM over HS	0.13	0.15	0.12	0.13	0.22	0.15	0.21	0.19	0.21	0.11	0.13	0.1

## Sheet: Table 1
Breast Tissue Study
	P1	P2	P3	P4	P5	Mean	Consensus
Sensitivity	0.9	0.9	1	1	1	0.96	1
Specificity	0.93	0.86	1	0.86	0.93	0.91	0.93
Positive Predictive Value	0.9	0.82	1	0.83	0.91	0.89	0.91
Negative Predictive Value	0.93	0.92	1	1	1	0.97	1
Accuracy	0.92	0.88	1	0.92	0.96	0.93	0.96
Concordance (𝜅)	0.83	0.75	1	0.83	0.92	0.86
Prostate Tissue Study
	P1	P2	P3	Mean	Consensus
Sensitivity	0.8	0.95	0.85	0.87	0.85
Specificity	1	0.83	1	0.94	1
Positive Predictive Value	1	0.9	1	0.97	1
Negative Predictive Value	0.75	0.91	0.8	0.82	0.8
Accuracy	0.88	0.91	0.91	0.9	0.91
Concordance (𝜅)	0.75	0.8	0.81	0.79
